# Supplementary material for: Partitioning of the truncated insulin receptor DAF-2B between homodimers and heterodimers influences insulin signaling in C. elegans
Source: PLoS Genet. 2026 Jul 23;22(7):e1012240. doi: 10.1371/journal.pgen.1012240 (PMC13421766; doi:10.1371/journal.pgen.1012240)
Supplement: S1 File — (XLSX) [file pgen.1012240.s011.xlsx]

## Sheet: Strains
Strain	Genotype	Source	Description
N2	N2 Bristol	CGC	Wildtype
CB246	unc-64(e246)	CGC	unc-64 mutant
CB928	unc-31(e928)	CGC	unc-31 null mutant
VC1218	ins-18(ok1672)	CGC	ins-18 deletion
ZM7963	hpDf761; daf-28(tm2308)	CGC	ins-4, ins-5, ins-6, daf-28 deletion
MQD1661	daf-2(hq61[daf-2::mNeongreen]) III.	CGC	DAF-2A/C::mNeon Green
MQD2428	daf-2(hq363[daf-2::degron::mNeonGreen]) III.	CGC	DAF-2A/C::AID degron::mNeon Green
DV3805	reSi7 [rgef-1p::TIR1::F2A::mTagBFP2::AID*::NLS::tbb-2 3'UTR] (I:-5.32)	CGC	Neuronal TIR1
MAH677	sqIs71[rgef-1p::GFP + rgef-1p::sid-1] III; sid-1(qt9) V	CGC	Neuron-specific RNAi
MGL367	daf-2(jlu2[daf-2b::mScarlet])	Martinez et al. 2020	DAF-2B::mScarlet translational reporter
MGL420	daf-2(jlu2); unc-31(jlu22)	This publication	unc-31 screen isolate in DAF-2B::mScarlet background
MGL422	unc-31(jlu22)	This publication	unc-31 screen isolate in wild type background
MGL434	daf-2(jlu2); unc-31(e928)	This publication	DAF-2B::mScarlet in unc-31 null
MGL616	daf-2(jlu2); unc-31(jlu43)	This publication	unc-31 CRISPR isolate in the DAF-2B::mScarlet background
MGL660	daf-2(jlu48[daf-2b::mScarlet daf-2a/c::mNeonGreen])	This publication	DAF-2B mScarlet and DAF-2A/C mNeon Green, derived from MQD1661, 2x outcross
MGL661	daf-2(jlu48); unc-31(e928)	This publication	DAF-2B mScarlet and DAF-2A/C mNeon Green in unc-31 null background
MGL636	daf-2(jlu2); jluEx241[ins-18p::INS-18 + myo-3p::GFP]	This publication	DAF-2B::mScarlet + INS-18 OE #1
MGL637	daf-2(jlu2); jluEx242[ins-18p::INS-18 + myo-3p::GFP]	This publication	DAF-2B::mScarlet + INS-18 OE #2
MGL638	daf-2(jlu2); jluEx243[ins-18p::INS-18 + myo-3p::GFP]	This publication	DAF-2B::mScarlet + INS-18 OE #3
MGL639	daf-2(jlu2); unc-31(e928); jluEx244[ins-18p::INS-18 + myo-3p::GFP]	This publication	DAF-2B::mScarlet + INS-18 OE in unc-31 null #1
MGL641	daf-2(jlu2); unc-31 (e928); jluEx246[ins-18p::INS-18 + myo-3p::GFP]	This publication	DAF-2B::mScarlet + INS-18 OE in unc-31 null #2
MGL642	daf-2(jlu2); unc-31(e928); jluEx247[ins-18p::INS-18 + myo-3p::GFP]	This publication	DAF-2B::mScarlet + INS-18 OE in unc-31 null #3
MGL626	daf-2(jlu2])	This publication	DAF-2B::mScarlet internal control for MGL627
MGL627	ins-18(ok1672); daf-2(jlu2)	This publication	DAF-2B::mScarlet with ins-18 deletion
MGL628	daf-2(jlu2); unc-31(e928)	This publication	DAF-2B::mScarlet and unc-31 null internal control for MGL629
MGL629	ins-18(ok1672); daf-2(jlu2); unc-31(e928)	This publication	DAF-2B::mScarlet with ins-18 deletion in unc-31 null
MGL618	daf-2(jlu2); jluEx233[daf-28p::DAF-28 + myo-3p::GFP]	This publication	DAF-2B::mScarlet + DAF-28 OE #1
MGL619	daf-2(jlu2); jluEx234[daf-28p::DAF-28 + myo-3p::GFP]	This publication	DAF-2B::mScarlet + DAF-28 OE #2
MGL620	daf-2(jlu2); jluEx235[daf-28p::DAF-28 + myo-3p::GFP]	This publication	DAF-2B::mScarlet + DAF-28 OE #3
MGL621	daf-2(jlu2); unc-31(e928); jluEx236[daf-28p::DAF-28 + myo-3p::GFP]	This publication	DAF-2B::mScarlet + DAF-28 OE in unc-31 null #1
MGL622	daf-2(jlu2); unc-31(e928); jluEx237[daf-28p::DAF-28 + myo-3p::GFP]	This publication	DAF-2B::mScarlet + DAF-28 OE in unc-31 null #2
MGL623	daf-2(jlu2); unc-31(e928); jluEx238[daf-28p::DAF-28 + myo-3p::GFP]	This publication	DAF-2B::mScarlet + DAF-28 OE in unc-31 null #3
MGL630	daf-2(jlu2)	This publication	DAF-2B::mScarlet internal control for MGL631, MGL632, MGL633
MGL631	daf-2(jlu2); daf-28(tm2308)	This publication	DAF-2B::mScarlet with daf-28 deletion
MGL632	hpDf761; daf-2(jlu2)	This publication	DAF-2B::mScarlet with ins-4, ins-5 and ins-6 deletion
MGL633	hpDf761; daf-2(jlu2); daf-28(tm2308)	This publication	DAF-2B::mScarlet with ins-4, ins-5, ins-6 and daf-28 deletion
MGL663	daf-2(jlu49[daf-2b::mScarlet daf-2a/c::AID::mNeonGreen)	This publication	DAF-2B mScarlet and DAF-2A/C AID degron mNeon Green, derived from MQD2428, 2x outcross
MGL595	jluSi11 [rgef-1p::TIR1(F79G)::F2A::mTagBFP2::AID*::NLS::tbb-2 3'UTR] (I:-5.32)	This publication	Neuronal TIR1(F79G) mutation for AID2, derived from DV3805, 5x outcross
MGL666	jluSi11; daf-2(jlu49)	This publication	DAF-2B mScarlet and DAF-2A/C AID degron mNeon Green with neuronal TIR1
MGL669	jluSi11; daf-2(jlu49); unc-31(e928)	This publication	DAF-2B mScarlet and DAF-2A/C AID degron mNeon Green with neuronal TIR1 in unc-31 null
MGL873	jluSi32(rab-3p;:mNeonGreen::30-aa linker::mScarlet::rab-3 3'UTR) II	This publication	FRET control - tandem mNeonGreen mScarlet dimer expressed in neurons
MGL874	jluSi33(rab-3p:::mScarlet::rab-3 3'UTR) I	This publication	FRET control - mScarlet monomer expressed in neurons
MGL875	jluSi34(prab-3::mScarlet::30aa-linker::mScarlet::rab-3 3'UTR) II	This publication	FRET control – mScarlet dimer expressed in neurons
MGL751	daf-2(jlu2) sqIs71; sid-1(qt9)	This publication	DAF-2B::mScarlet in a neuron-specific RNAi background
MGL764	sqIs71; unc-31(e928); sid-1(qt9)]	This publication	unc-31 in a neuron-specific RNAi background
MGL752	daf-2(jlu2) sqIs71; unc-31(e928); sid-1(qt9)	This publication	DAF-2B::mScarlet in an unc-31 neuron-specific RNAi background
MGL798	apa-2(jlu71[apa-2::mNG::AID]) X	This publication	APA-2::mNeonGreen::AID
MGL831	jluSi11; apa-2(jlu71)	This publication	APA-2::mNeonGreen::AID with neuronal TIR1(F79G)
MGL834	jluSi11; daf-2(jlu2); apa-2(jluSi71)	This publication	APA-2::mNeonGreen::AID with DAF-2::mScarlet and neuronal TIR1
MGL835	jluSi11; daf-2(jlu2); unc-31(e928); apa-2(jlu71)	This publication	APA-2::mNeonGreen::AID with DAF-2::mScarlet, unc-31 and neuronal TIR1
MGL726	jluSi21[SEC rab-3p::mNeonGreen::linker ::rab-5::rab-3 3'UTR LoxN sqt-1(d) hsp::CRE HygR LoxN] II	This publication	Neuronal mNeon Green::RAB-5 translational reporter
MGL727	jluSi22[SEC rab-3p::mNeonGreen::linker ::rab-7::rab-3 3'UTR LoxN sqt-1(d) hsp::CRE HygR LoxN] II	This publication	Neuronal mNeon Green::RAB-7 translational reporter
MGL728	jluSi23[SEC rab-3p::mNeonGreen::linker ::rab-11.1::rab-3 3'UTR LoxN sqt-1(d) hsp::CRE HygR LoxN] II	This publication	Neuronal mNeon Green::RAB-11.1 translational reporter
MGL774	jluSi21; daf-2(jlu2); unc-31(e928)	This publication	Neuronal mNeon Green::RAB-5 translational reporter with DAF-2B::mScarlet and unc-31
MGL775	jluSi25; daf-2(jlu2); unc-31(e928)	This publication	Neuronal mNeon Green::RAB-7 translational reporter with DAF-2B::mScarlet and unc-31
MGL776	jluSi26; daf-2(jlu2); unc-31(e928)	This publication	Neuronal mNeon Green::RAB-11.1 translational reporter with DAF-2B::mScarlet and unc-31
MGL302	jluSi3[daf-2p::DAF-2C + unc-119(+)]; daf-2(jlu1)	Martinez et al. 2020	daf-2b(Δ)
MGL568	jluSi3[daf-2p::DAF-2C + unc-119(+)]	This publication	Control for daf-2b(Δ)
MGL567	jluSi3; daf-2(jlu1)	This publication	daf-2b(Δ) derived from MGL302
MGL566	jluSi3; unc-31(e928)	This publication	unc-31 control for daf-2b(Δ)
MGL565	jluSi3; daf-2(jlu1); unc-31(e928)	This publication	daf-2b(Δ) in unc-31 null
MGL694	jluEx260[daf-2p::daf-2b::mScarlet + daf-2p::SP::GFP::kdel + rol-6)	This publication	DAF-2B::mScarlet and GFP ER marker expressed from 3kb daf-2 promoter #1
MGL695	jluEx261[daf-2p::daf-2b::mScarlet + daf-2p::SP::GFP::kdel + rol-6)	This publication	DAF-2B::mScarlet and GFP ER marker expressed from 3kb daf-2 promoter #2
MGL696	jluEx262[daf-2p::daf-2b::mScarlet + daf-2p::SP::GFP::kdel + rol-6)	This publication	DAF-2B::mScarlet and GFP ER marker expressed from 3kb daf-2 promoter #3
MGL697	jluEx263[daf-2p::daf-2b::mScarlet:: kdel + daf-2p::SP::GFP::kdel +rol-6)	This publication	DAF-2B mScarlet::KDEL and GFP ER marker expressed from 3kb daf-2 promoter #1
MGL698	jluEx264[daf-2p::daf-2b::mScarlet:: kdel + daf-2p::SP::GFP::kdel +rol-6)	This publication	DAF-2B mScarlet::KDEL and GFP ER marker expressed from 3kb daf-2 promoter #2
MGL699	jluEx265[daf-2p::daf-2b::mScarlet:: kdel + daf-2p::SP::GFP::kdel +rol-6)	This publication	DAF-2B mScarlet::KDEL and GFP ER marker expressed from 3kb daf-2 promoter #3
MGL762	daf-2(jlu56 [daf-2::mNG::AID:: SL2::SP::mScarlet::KDEL])	This publication	Wild type DAF-2B DAF-2A/C::mNG::AID with SL2 mScarlet ER marker
MGL781	daf-2(jlu64[daf-2b::KDEL daf-2::mNG ::AID::SL2::SP::mScarlet::KDEL])	This publication	DAF-2B::KDEL DAF-2A/C::mNG::AID with SL2 mScarlet ER marker
MGL673	daf-2(jlu44[daf-2b::kdel])	This publication	DAF-2B::KDEL, 2x outcross
MGL674	unc-31(e928)	This publication	Internal control for MGL675
MGL675	daf-2(jlu44); unc-31(e928)	This publication	DAF-2B::KDEL in unc-31 null
MGL634	unc-31(e928)	This publication	unc-31 null internal control for MGL635
MGL635	ins-18(ok1672); unc-31(e928)	This publication	unc-31 null with ins-18 deletion
MGL624	unc-31(e928); jluEx239[daf-28p::DAF-28 + myo-3p::GFP]	This publication	unc-31 null + DAF-28 OE #1
MGL625	unc-31(e928); jluEx240[daf-28p::DAF-28 + myo-3p::GFP]	This publication	unc-31 null + DAF-28 OE #2
MGL714	jluSi11; hpDf761; daf-2(jlu49); daf-28(tm2308)	This publication	DAF-2B mScarlet and DAF-2A/C AID degron mNeon Green with neuronal TIR1 with ins-4, ins-5, ins-6 and daf-28 deletion
MGL715	unc-31(e928)	This publication	unc-31 null internal control for MGL718
MGL716	ins-18(ok1672); unc-31(e928)	This publication	ins-18 null internal control for MGL718
MGL717	daf-2(jlu44); unc-31(e928)	This publication	daf-2b::KDEL internal control for MGL718
MGL718	ins-18(ok1672); daf-2(jlu44); unc-31(e928)	This publication	ins-18 null and daf-2b::KDEL in the unc-31 null background
