# Supplementary material for: Partitioning of the truncated insulin receptor DAF-2B between homodimers and heterodimers influences insulin signaling in C. elegans
Source: PLoS Genet. 2026 Jul 23;22(7):e1012240. doi: 10.1371/journal.pgen.1012240 (PMC13421766; doi:10.1371/journal.pgen.1012240)
Supplement: S2 File — (XLSX) [file pgen.1012240.s012.xlsx]

## Sheet: Plasmids
Name	Description	Comments
pJW2098	30aa linker::mScarlet(dpi)::AID*::3xFLAG::10aa linker	pJW2098 was a gift from Jordan Ward (Addgene plasmid # 163094 ; http://n2t.net/addgene:163094 ; RRID:Addgene_163094)
pMGL120	pPD49.26 prab-3::DAF-2B::unc-54 3'UTR	DAF-2B cDNA expression from rab-3 neuronal promoter (Martinez et al 2020)
pMGL279	rab-3p::AgeI-NotI-mScarlet-NheI::unc-54 3’ UTR	Neuronal mScarlet with unc-54 3’ UTR (this study)
pMGL280	rab-3p::AgeI-NotI-mScarlet-NheI::rab-3 3’UTR	Neuronal mScarlet with rab-3 3’ UTR (this study)
pDD356	SEC TIR1::F2A::mTagBFP2::C1 LGI	pDD356 was a gift from Dan Dickinson (Ashley et al, 2021)
pDD357	SEC TIR1::F2A::mTagBFP2::C1 LGII	pDD357 was a gift from Dan Dickinson (Ashley et al, 2021)
pMGL281	SEC rab-3p::AgeI-NotI-mScarlet-NheI::rab-3 3’UTR LGI	Neuronal mScarlet (with MCS) CRISPR vector targeting ttTi4348 LGI (this study)
pMGL282	SEC rab-3p::AgeI-NotI-mScarlet-NheI::rab-3 3’UTR LGII	Neuronal mScarlet (with MCS) CRISPR vector targeting ttTi5605 LGII (this study)
pMGL289	SEC rab-3p:mScarlet::rab-3 3’UTR LGI	Neuronal monomeric mScarlet CRISPR vector targeting ttTi4348 LGI (this study)
pJW2171	30aa linker::mNeonGreen(dpi)::AID*::3xFLAG::10aa linker	pJW2171 was a gift from Jordan Ward (Addgene plasmid # 163095 ; http://n2t.net/addgene:163095 ; RRID:Addgene_163095)
pMGL278	AgeI-mNG(dpi) no stop–NotI	Synthesized by Genscript
pMGL277	NotI-Linker::mNG(dpi) stop-NheI	Synthesized by Genscript
pMGL285	SEC rab-3p::mNG::30aa linker::mNG::rab-3 3’UTR LGII	Neuronal mNeonGreen dimer CRISPR vector targeting ttTi5605 LGII (this study)
pMGL296	SEC rab-3p::mNeonGreen::30aa linker::mScarlet::rab-3 3’UTR LGII	Neuronal tandem dimer of mNeon Green and mScarlet targeting ttTi5605 LGII (this study)
pMGL308	SEC rab-3p::mScarlet::30aa linker-mScarlet::rab-3 3’UTR LGII	Neuronal tandem dimer of mScarlet targeting ttTi5605 LGII (this study)
pMGL321	SEC rab-3p::mNeonGreen::30aa linker-rab::11.1::rab-3 3’UTR LGII	Neuronal expression of mNeonGreen::RAB-11.1 targeting ttTi5605 LGII (this study)
pMGL322	SEC rab-3p::mNeonGreen::30aa linker::rab-7::rab-3 3’UTR LGII	Neuronal expression of mNeonGreen::RAB-7 targeting ttTi5605 LGII (this study)
pMGL323	SEC rab-3p::mNeonGreen::30aa linker::rab-5::rab-3 3’UTR LGII	Neuronal expression of mNeonGreen::RAB-5 targeting ttTi5605 LGII (this study)
pMGL258	daf-2p::daf-2b cDNA::mScarlet	DAF-2B::mScarlet from native driver (this study)
pMGL259	daf-2p::daf-2b cDNA::mScarlet ::kdel	DAF-2B::mScarlet::KDEL from native driver (this study)
pJW2086	30aa linker::GFP::AID*::3xFLAG::10aa linker	pJW2086 was a gift from Jordan Ward (Addgene plasmid # 154335 ; http://n2t.net/addgene:154335 ; RRID:Addgene_154335)
pMGL271	daf-2p::SP:: GFP::KDEL::unc-54 3’UTR	GFP localized to endoplasmic reticulum under the control of the daf-2 promoter (this study)
pMGL297	pUC57 SL2::SP::mSc::KDEL	Synthesized by Genscript
pMGL219	daf-28p::daf-28::unc-54 3’UTR	DAF-28 expression from native driver (Martinez et al. 2020)
pMGL221	ins-18p::ins-18::unc-54 3’UTR	INS-18 expression from native driver (Martinez et al. 2020)
pMGL115	myo3p::GFP::unc-54 3’UTR	GFP expression in muscle
pRF4	rol-6(su1006)	Rol co-injection marker
pCFJ90	myo-2p::mcherry	pCFJ90 was a gift from Erik Jorgensen (Addgene plasmid # 19327 ; http://n2t.net/addgene:19327 ; RRID:Addgene_19327)
pCFJ104	myo-3p::mcherry	pCFJ104 was a gift from Erik Jorgensen (Addgene plasmid # 19328 ; http://n2t.net/addgene:19328 ; RRID:Addgene_19328)
