# Supplementary material for: Partitioning of the truncated insulin receptor DAF-2B between homodimers and heterodimers influences insulin signaling in C. elegans
Source: PLoS Genet. 2026 Jul 23;22(7):e1012240. doi: 10.1371/journal.pgen.1012240 (PMC13421766; doi:10.1371/journal.pgen.1012240)
Supplement: S3 File — (XLSX) [file pgen.1012240.s013.xlsx]

## Sheet: Oligos
Purpose	Sequence
NotI-mScarlet-NheI from pJW2098	1 ATAAGAATGCGGCCGCaATGGTCTCCAAGGGAGAGGC
	2 CTAGCTAGCCTACTTGTAGAGCTCGTCCATTCCTCC
NheI-rab-3 3’ UTR-BsiWI fragment from genomic DNA	3 CTAGCTAGCAAATTCTACGTTCTATTATACTATC
	4 ATACGTACGACCTCTGGAACTCTTCGCC
AgeI-mScarlet-NotI from pJW2098	5 ATCTACAGTAGCCCTATTTTCAGaccggtATGGTCTCCAAGGGAGAG
	6 TAGTATAATAGAACGTAGAATTTGCTAGCCTACTTGTAGAGCTCGTC
30aa-linker::mScarlet from pJW2098	7 ATAAGAATGCGGCCGCAGGTGGCGGTGGATCG
mScarlet from pJW2098	8 CTCCTCCCGATCCACCGCCACCTGCGGCCGCCTTGTAGAGCTCGTCCATTC
Amplify genomic rab-11.1 with overhangs	9 GGAGGCGGATCCATGGGCTCTCGTGACGATGAATAC
	10 ATAGTATAATAGAACGTAGAATTTGCTAGCTTATGGGATGCAACACTGCTTC
Amplify genomic rab-7 with overhangs	11 GGAGGCGGATCCATGTCGGGAACCAGAAAGAAG
	12 ATAGTATAATAGAACGTAGAATTTGCTAGCTTAACAATTGCATCCCGAATTC
Amplify genomic rab-5 with overhangs	13 GGAGGCGGATCCATGGCCGCCCGAAACGCAGG
	14 ATAGTATAATAGAACGTAGAATTTGCTAGCTTATTTACAGCATGAACCCTTTTGTTGCTGTTGTGGTTG
prab-3 mNeonGreen junction	15 AATCTACAGTAGCCCTATTTTCAGACCGGTATGGTGTCGAAGGGAGAAGAG
mNG-linker and rab-11.1 junction	16 CACGAGAGCCCATGGATCCGCCTCCTCCTGAAC
mNG-linker and rab-7 junction	17 TGGTTCCCGACATGGATCCGCCTCCTCCTGAAC
mNG-linker and rab-5 junction	18 TTCGGGCGGCCATGGATCCGCCTCCTCCTGAAC
NotI mScarlet::KDEL NheI fragment for pMGL259	19 CTAGCTAGCCTACAGCTCGTCCTTCTTGTAGAGCTCGTCCATTCCTCC
AgeI-SP::GFP::KDEL-NheI for pMGL271	20 ATAAGAATACCGGTATGAAGACCTTATTCTTGTTGGGCTTGATCGCCCTATCCGCCGTCAGTGTCTACTGCATGAGTAAAGGAGAAGAATTGTTCAC
	21 CTAGCTAGCCTACAGCTCGTCCTTCTTGTAGAGCTCGTCCATTCCG
unc-31(jlu43) crRNA	22 ATACAATGACCAAAAGATCT
unc-31(jlu43) repair template	23 TTTCCGACCTTCTTTCCGACCATTCTGAGATCTTTTAGTCATTGTATTCAGTCGACTTGGACTCGGCACTGGA
unc-31(jlu43) amplification & sequencing	24 TACGCGCAACTCTGATGCAC
	25 CAATCGCCTGAGCAATCGAGTG
	26 CGAGAGGTTGGAATTGTTGAACG
TIR1(F79G) crRNA	27 GTCTGGGACGAGGTTGAAGT
TIR1(F79G) repair template	28 AGGTCCGTTCCGTCGAGCTCAAGGGAAAGCCACACGGAGCGGACTTCAACCTCGTCCCAGACGGATGGGGAGGATACGTC
TIR1(F79G) sequencing primers	29 ATGCAAAAGAGAATCGCCTTGTCGT
	30 AGGAGATGTTGAGGGAGACGAG
TIR1(F79G) genotyping primers	31 TGTCGACCGCTAGTGTAGCTTAC
	32 CTGGCCGTCGTTTTACAGGA
	33 CGTCTCTCCACGATACACACTATTTG
ttTi4348 crRNA	34 TTTTGTCAAAAGAAGAGACA
ttTi5605 crRNA	35 GATATCAGTCTGTTTCGTAA
mNG::AID repair template for apa-2	36 CAATCCGTTCCAGCAAGGACACTGTTGTGCAGACACTGGTTGATCTCTTGGGCAACCAATTTGGTGGCGGTGGATCGGGAGGAGG
	37 GAGATGGCACGGGTGGATCGGCAGCAAATATTAGCTTACTTCACGAACGCCGCCGCCTCC
apa-2 crRNA	38 CAGACATTGGTAGACTTATT
apa-2::mNG::AID genotyping and sequencing	39 TACCGCCTTACAATCCGTTC
	40 CGCCATTCTCATCATAAATCGG
	41 TATCCGTCGTTTGGGTTTCC
daf2b::kdel repair template	42 ATTTGCATGATTTGATGATGTCTGTAATGCATGATAAGGACGAGCTGTAGGCGCGAAATTTGAATTTTTCAAAAAAAATTCG
daf-2b::kdel genotyping	43 GCGACATAAAAAATGATCCTG
	44 CGAATGTAATATGTACTGTAATTATTAAATATTAAATTCTCG
daf-2a exon 12 to 3’UTR sequencing in MQD2428	45 AATATTCGATGAAAATGAGCCCG
	46 GACTCGTCACAATGTATATGGGG
daf-2a 3’UTR crRNA	47 TAAGAGGCGGGATTTTTTGG
SL2::SP::mScarlet::KDEL repair template	48 CCGACGTCATGGGAATGGACGAGCTTTACAAGTAATGGTCTCTTCTCAATAAAGGTTG
	49 GGGAGATAATTTATAATTTAAGAGGCGGGATTTTTTGTGAGTTCTACAGCTCGTCCTTCTTGTAG
daf-2a::mNG::AID::SL2::SP:: mScarlet::KDEL genotyping and sequencing	50 AACTTCAAGGAGTGGCAGAAGG
	51 CACCTACAAGGCCAAGAAGC
	52 CGTGTAGAGATATGATAATGTGGGAGATA
ins-18(ok1672) genotyping	53 CGTCGCCACTATTCCAAAAT
	54 CACCTGGTGGGCACATTTTC
daf-28(tm2308) genotyping	55 GGGTTATCACTAGGAAGTTG
	56 ACCGAGAGGTAGGGGTAATT
hpDf761 genotyping	57 CGTTTCTAGTTATAGCAAAAGCTCG
	58 GACAACCGTCCCTCCGTTTC
	59 CTTTACAAACACTGTTATTGCGTTG
daf-2(jlu49) genotyping	60 AATATTCGATGAAAATGAGCCCG
	61 GACTCGTCACAATGTATATGGGG
	62 ATCACGTTCTTCCGGTATGATC
sid-1(qt9) genotyping	63 TTTCACTATCAGTGGCTTCACC
	64 CGTCAGCTTCTGATTCGACAAC
daf-2(jlu2) genotyping	65 GCGACATAAAAAATGATCCTG
	66 CGAATGTAATATGTACTGTAATTATTAAATATTAAATTCTCG
daf-2(jlu1) genotyping	67 TGCATTTGAGAATAAGCTGTTGG
	68 TATGCCTGCTCCAAGCCTAT
	69 CGCATAAAGTGTGTAATGCTTCAAAT
jluSi3 genotyping	70 CGCTACTTACCGGAAACCAA
	71 TTTCTCAGTTGTGATACGGTTTTT
Sequencing RNAi clones in pL4440 vector	72 GTTTTCCCAGTCACGACGTT
	73 TGGATAACCGTATTACCGCC
act-1 qPCR [1]	74 GCTGGACGTGATCTTACTGATTACC
	75 GTAGCAGAGCTTCTCCTTGATGTC
ama-1 qPCR [1]	76 CCTACGATGTATCGAGGCAAA
	77 CCTCCCTCCGGTGTAATAATG
cdc-42 qPCR [1]	78 CTGCTGGACAGGAAGATTACG
	79 CTCGGACATTCTCGAATGAAG
pmp-3 qPCR [1]	80 GTTCCCGTGTTCATCACTCAT
	81 ACACCGTCGAGAAGCTGTAGA
iscu-1 qPCR [1]	82 GTCGCTTCAAATCAGTTCAGC
	83 GTTCTTGTCAAGTGATCCGACA
snb-1 qPCR [2]	84 CCGGATAAGACCATCTTGACG
	85 GACGACTTCATCAACCTGAGC
rps-2 qPCR [3]	86 CTCGAGGAGATCTACCTCAACTCC
	87 TACGTTGTCCGGCAGTGG
rps-23 qPCR [3]	88 TCGTTCTTGAAAAGATCGGTG
	89 GAATATCTCCGACGGCGTG
daf-2a qPCR [3]	90 GACTATGATGGGTCACGAAGATC
	91 ACTCGCATCGTGTCTCTCG
daf-2b qPCR [3]	92 GGATGAGGTTTTAATGCCGAGATG
	93 GCATTACAGACATCATCAAATCATGC
daf-2c qPCR [3]	94 GCAGCCTTGGTGGAATTCAT
	95 GAAATATGGATCAGCGGCTTC
hsp-4 qPC [4]	96 AAGCTTCTGAGGAGCCATCG
	97 GGGGTTGGGTTGGGAAAGAA
[1] Hoogewijs et al., BMC Mol Biol. 2008;9:9.
[2] Martinez et al., J Neurosci. 2017;37(46):11085-100.
[3] Martinez & Gill, G3. 2023. Epub 20230326.
[4] Taylor et al., Scientific reports. 2021;11(1):3115.
