# Supplementary material for: Partitioning of the truncated insulin receptor DAF-2B between homodimers and heterodimers influences insulin signaling in C. elegans
Source: PLoS Genet. 2026 Jul 23;22(7):e1012240. doi: 10.1371/journal.pgen.1012240 (PMC13421766; doi:10.1371/journal.pgen.1012240)
Supplement: S4 File — (XLSX) [file pgen.1012240.s014.xlsx]

## Sheet: Figure 2
	Figure 2. Mutations in unc-31 increase DAF-2B protein levels in the nervous system
	Fig 2C. mScarlet quantitation in jlu22					Fig 2D. Dauer formation in jlu22											Fig 2E. Complementation jlu22 x unc-64(e246)							Fig 2G. DAF-2B::mScarlet quantitation in unc-31 alleles
		daf-2(jlu2)	daf-2(jlu2); jlu22					N2		daf-2(jlu2)		daf-2(jlu2); jlu22		jlu22					sdbu-1(jlu-22)	unc-64(e246)	sdbu-1 x unc-64				daf-2(jlu2)	daf-2(jlu2); unc-31(jlu22)	daf-2(jlu2); unc-31(jlu43)	daf-2(jlu2); unc-31(e928)
	Trial 1	2.2319	2.6661				Bio Rep	% Dauer	n	% Dauer	n	% Dauer	n	% Dauer	n			Dauer	146	151	2			Trial 1	1.94015	2.35207	1.95521	2.4504
		2.3453	2.3794			Trial 1	1	0	50	14	50	100	50	96	50			Non-dauer	1		238				1.65809	2.7412	2.68342	2.39614
		2.2397	2.4305				2	0	48	18.75	48	100	47	97.96	49			n	147	151	240				1.67149	2.50003	3.32882	2.67331
		2.2839	2.7167				3	0	47	34.69	49	100	50	100	50			% Dauer	99.3197	100	0.833333				1.6883	2.50354	2.30372	2.52621
		2.2646	2.6065				4	0	47	17.02	47	100	50	98	50										1.88269	2.60425	2.9995	2.19618
		2.4604	2.3982				5	0	50	12.77	47	100	48	98	50										1.62879	2.50929	2.64784	2.3876
		2.112	2.6815				Mean	0		19.446		100		97.992											1.998	2.4035	2.19899	2.22002
		2.3739	2.373				SD	0		8.84558		0		1.41433											1.80789	2.99496	2.25115	2.60364
		2.2242	2.4483							p<0.0001		p<0.0001		p<0.0001	vs N2		Fig 2F. Complentation jlu22 x unc-31(e928)								1.67795	3.77192	2.29563	2.26208
		2.2275	2.7645																						1.6671	2.66925	2.89275	2.42211
		2.1395	2.1817					N2		daf-2(jlu2)		daf-2(jlu2); jlu22		jlu22					sdbu(jlu-22)	unc-31(e928)	sdbu-1 x unc-31				1.71223	2.70095	2.88919	1.62403
		2.1709	2.5796				Bio Rep	% Dauer	n	% Dauer	n	% Dauer	n	% Dauer	n			Dauer	57	169	98				1.77147	2.57282	2.69723	2.05162
		2.0213	2.7932			Trial 2	1	0	48	20	50	100	49	100	50			Non-dauer		10	93				1.55378	2.73222	2.59761	2.53683
		2.0288	2.6384				2	0	50	6.25	48	100	50	95.92	47			n	57	179	191				1.80683	2.36207	2.41398	2.4125
		2.4046	2.6937				3	0	46	12.77	47	100	50	98	49			% Dauer	100	94.4134	51.3089				1.67141	3.0199	3.1064	2.15011
		2.2636	2.5502				4	0	48	10	50	100	50	100	50										1.78603	2.29734	3.1877	2.18299
		2.2385	2.8283				5	0	50	8.16	49	100	46	98	49										1.70823	2.45877	2.56477	2.18716
		2.1599	2.5446				Mean	0		11.436		100		98.384											1.72715	2.786	2.33023	2.24707
		2.3319	2.7928				SD	0		5.35748		0		1.70214											1.74878	2.42746	2.18777	2.9492
		1.8409	3.1087							p<0.0001		p<0.0001		p<0.0001	vs N2										1.61323	2.5248	2.44507	2.30784
	Mean	2.21816	2.60879																						1.57664		2.51544
	SD	0.144468	0.207673					N2		daf-2(jlu2)		daf-2(jlu2); jlu22		jlu22											1.61025		2.4349
			p<0.0001				Bio Rep	% Dauer	n	% Dauer	n	% Dauer	n	% Dauer	n										1.60384
						Trial 3	1	0	36	6.38	47	100	49	98	50										1.69849
							2	0	47	6.25	48	100	47	98	50										2.07722
							3	0	48	4.65	43	100	50	93.18	44									Mean	1.73144	2.64662	2.58761	2.33935
							4	0	50	8	50	100	49	97.78	45									SD	0.130371	0.330964	0.358099	0.270029
							5	0	49	12	50	100	50	97.96	49											p<0.0001	p<0.0001	p<0.0001	vs daf-2(jlu2)
							Mean	0		7.456		100		96.984
							SD	0		2.80311		0		2.12845											daf-2(jlu2)	daf-2(jlu2); unc-31(jlu22)	daf-2(jlu2); unc-31(jlu43)	daf-2(jlu2); unc-31(e928)
										p<0.0001		p<0.0001		p<0.0001	vs N2									Trial 2	1.81754	2.4317	2.92725	2.60233
																									1.68745	2.49298	2.61232	2.19534
								N2		daf-2(jlu2)		daf-2(jlu2); jlu22		jlu22											1.75176	2.28572	2.58271	2.10959
							Bio Rep	% Dauer	n	% Dauer	n	% Dauer	n	% Dauer	n										1.77637	2.53318	2.6023	2.46366
						Trial 4	1	0	50	6.12	49	100	50	98	50										1.84076	2.37897	2.5598	2.52836
							2	0	49	6.25	48	100	49	98	50										1.67493	2.39793	3.22741	2.37759
							3	0	50	6.82	44	100	47	100	50										1.59844	2.80368	3.10421	2.48062
							4	0	48	21.43	42	100	50	94	50										1.63424	2.95402	2.32989	2.75605
							5	0	48	12.5	48	100	50	98	50										2.07497	3.133	2.35905	2.3599
							Mean	0		10.624		100		97.6											2.05892	2.28438	2.27209	2.44315
							SD	0		6.59881		0		2.19089											1.88539	2.48238	2.5746	2.31345
										p<0.001		p<0.0001		p<0.0001	vs N2										1.63068	2.65704	2.78646	2.84473
																									2.25988	2.69294	2.79239	2.2838
																									1.89788	2.46387	2.90701	2.64521
																									1.79366	2.6322	2.83892	2.36942
																									1.93478	2.49621	2.38565	2.39376
																									1.73834	2.83114	2.50612	2.31319
																									1.65475	2.97256	2.72105	2.6485
																									2.0048	3.00035	3.12123	2.29503
																									1.67256	2.74488	2.911	2.33052
																									1.8376	2.5291	3.39825	2.66373
																										2.6666	2.4805	2.69208
																										3.16747		2.45891
																										2.60129		2.09514
																												2.3765
																								Mean	1.82027	2.6514	2.72728	2.44162
																								SD	0.172484	0.253741	0.304898	0.193484
																										p<0.0001	p<0.0001	p<0.0001	vs daf-2(jlu2)
																									daf-2(jlu2)	daf-2(jlu2); unc-31(jlu22)	daf-2(jlu2); unc-31(jlu43)	daf-2(jlu2); unc-31(e928)
																								Trial 3	1.73886	2.50289	2.42448	2.17002
																									1.6109	2.42163	2.51219	2.70282
																									1.65003	2.36821	2.34724	2.47783
																									1.61446	2.38221	2.31836	2.35027
																									1.67457	2.52127	2.46786	2.57225
																									1.7058	2.64277	2.57354	2.54311
																									1.63067	2.35423	2.38831	2.55377
																									1.6298	2.68683	2.3851	2.76981
																									1.68575	2.43129	2.58751	2.43795
																									1.61552	2.49921	2.53735	2.36169
																									1.61203	2.73116	2.94034	2.56943
																									1.55266	2.52439	2.71202	2.33245
																									1.66565	2.51638	2.56454	2.534
																									1.81594	2.36227	2.39086	2.45511
																									1.56959	2.54003	2.41693	2.25099
																									1.6685	2.38807	2.68789	2.58323
																									1.6775	2.59825	2.54223	2.40022
																									1.55198	2.52975	2.51157	2.34491
																									1.76091	2.55086	2.51685	2.24899
																									1.53077	2.67819	2.54349	2.49378
																									1.79123	2.41415	2.486	2.25148
																									1.73094	2.5118	1.98477	2.2654
																									1.66342	2.83347		2.43712
																									1.58895	2.53018
																									1.54771	2.55744
																								Mean	1.65137	2.52308	2.4927	2.43942
																								SD	0.0766113	0.122641	0.178494	0.153308
																										p<0.0001	p<0.0001	p<0.0001	vs daf-2(jlu2)

## Sheet: Figure 3
	Figure 3. DAF-2B secretion is elevated in unc-31 mutants
	Figure 3C. Quantitation of DAF-2B::mScarlet						Figure 3D. Quantitation of DAF-2A/C::mNeon Green						Fig 3G. Quantitation of DAF-2B::mScarlet in coelomocytes
		daf-2(jlu48)	daf-2(jlu48); unc-31(e928)					daf-2(jlu48)	daf-2(jlu48); unc-31(e928)					daf-2(jlu2)	daf-2(jlu2); unc-31(e928)
	Trial 1	3.54837	4.14694				Trial 1	3.45833	3.11693				Trial 1	3.33197	5.01385
		3.3184	4.83898					3.04588	3.10279					4.1623	6.71857
		3.58138	4.90439					2.96859	3.00635					6.64237	7.12653
		3.85703	4.28831					3.87342	3.16078					5.69069	12.1735
		4.18199	4.30703					3.6072	2.72896					6.19246	8.41173
		3.39667	3.71283					2.27582	2.53808					6.35318	6.84159
		3.34171	4.10884					2.47227	2.78034					4.09265	7.64405
		3.14471	3.79759					3.69763	2.74635					6.24563	15.8006
		3.71278	4.38713					3.90751	2.55706					10.8782	9.72637
		3.36046	4.29318					3.45664	2.30755					6.05745	7.84783
		3.53016	4.10387					2.50835	2.44443					7.67915	9.22982
		2.89429	5.14024					3.53627	2.66126					8.2918	6.59415
		3.76459	4.39373					4.93652	2.53578						8.45401
		3.83969	4.82851					2.94904	2.72424						7.62533
		3.63134	3.92584					3.3016	3.24735						10.2183
		3.59515	3.61621					3.77012	2.81967						7.16053
		3.32899	3.90747					3.46316	2.31909						6.46598
		3.14887	4.21996					3.31991	2.75108				Mean	6.30149	8.41487
		3.60128	4.57949					3.58705	3.68107				SD	2.03705	2.5387
		3.21997	3.89718					3.55567	2.20791						p<0.05 vs daf-2(jlu2)
		3.46621	4.23906					2.37862	3.10681
		3.16942	3.80837					2.67741	3.03549					daf-2(jlu2)	daf-2(jlu2); unc-31(e928)
			4.15945						2.47685				Trial 2	2.66571	3.83684
			4.28264						2.94771					3.35751	4.79787
			3.88604						3.3614					3.75859	5.07606
	Mean	3.48334	4.23093				Mean	3.30668	2.81461					1.04217	9.7395
	SD	0.29165	0.391542				SD	0.618128	0.36005					3.28901	8.04559
			p<0.0001 vs daf-2(jlu48)						p<0.01 vs daf-2(jlu48)					6.486	13.2823
														5.1567	4.47531
		daf-2(jlu48)	daf-2(jlu48); unc-31(e928)					daf-2(jlu48)	daf-2(jlu48); unc-31(e928)					4.91446	8.465
	Trial 2	3.50708	4.14068				Trial 2	3.18535	4.02907					10.6922	8.95204
		4.35469	4.07804					2.97847	3.21126					7.06246	4.24526
		3.87026	3.73431					3.21474	3.55546					5.08056	5.24275
		3.57092	4.80559					3.09076	2.8692						5.23803
		3.75567	3.91669					2.67939	2.47668				Mean	4.86413	6.78305
		3.40465	3.23915					2.83305	2.99905				SD	2.58802	2.89465
		3.3865	4.04439					2.34315	2.82034						p=ns vs daf-2(jlu2)
		3.50814	4.74081					3.00517	4.44419
		3.59364	4.15447					2.39588	2.87682					daf-2(jlu2)	daf-2(jlu2); unc-31(e928)
		3.04556	4.12716					3.31458	3.43031				Trial 3	6.10046	3.83884
		3.45092	3.86961					3.02059	2.21971					3.79266	5.89332
		3.75948	3.84583					2.48258	3.19637					5.07274	7.10311
		3.8971	3.9326					3.47479	3.11713					6.10872	3.4141
		3.31527	3.94698					2.35618	3.61112					6.63035	3.41829
		3.36991	3.69746					2.63142	3.00067					3.89469	7.13811
		3.51313	4.0455					3.01223	2.58214					3.01629	3.31237
		3.48043	3.97715					2.70254	3.14603					3.20936	3.90956
		3.19487	4.07512					3.05352	2.74299					4.91149	6.98022
		3.12309	3.91909					2.90257	3.0612					3.61284	4.89384
		3.47228	3.72358					3.17211	2.95598						9.64467
		3.29832						2.41109							7.40395
	Mean	3.51771	4.00071				Mean	2.86953	3.11729						8.59101
	SD	0.293634	0.336619				SD	0.337575	0.515476						6.62136
			p<0.0001 vs daf-2(jlu48)						p=ns vs daf-2(jlu48)
													Mean	4.63496	5.86877
													SD	1.31335	2.08358
		daf-2(jlu48)	daf-2(jlu48); unc-31(e928)					daf-2(jlu48)	daf-2(jlu48); unc-31(e928)						p=ns vs daf-2(jlu2)
	Trial 3	2.77973	3.85142				Trial 3	2.85362	3.53295
		3.25407	3.72705					3.48158	2.74747
		3.29263	3.62273					3.40179	3.03265
		3.03787	3.67525					2.94994	3.77678
		3.31954	3.68114					3.02012	2.69887
		2.8664	2.8775					2.692	2.91826
		3.30275	4.00082					4.09692	4.0149
		3.24523	3.52534					2.88629	2.658
		3.17013	3.39733					2.77802	2.41371
		3.51168	3.35017					3.2704	2.84912
		3.35157	3.93767					3.19545	3.76466
		3.18798	3.66064					2.6713	2.94998
		3.2648	4.12365					2.34742	2.63341
		3.76193	4.03717					2.85657	2.89205
		3.243	4.54222					4.12732	3.65425
		2.97881	3.49791					3.06408	2.67878
		3.5441	4.0326					2.61084	3.40969
		3.44863	3.54763					2.72633	4.20132
		3.32169	4.28788					3.78766	3.82574
		3.07754	3.85474					2.87617	3.16522
		3.24418	3.19785					2.59605	3.64242
		3.29105						2.83071
		2.88338						2.81778
		3.04581						2.6032
	Mean	3.22602	3.7347				Mean	3.02256	3.21239
	SD	0.225788	0.37906				SD	0.463966	0.52977
			p<0.0001 vs daf-2(jlu48)						p=ns vs daf-2(jlu48)

## Sheet: Figure 4 
	Figure 4. Increased DAF-2B is associated with reduced IIS
	Fig 4A. Effect of DAF-28 OE on DAF-2B::mScarlet levels in wild type and unc-31(e928)									Figure 4B. INS-18 overexpression does not affect neuronal DAF-2B::mScarlet levels									Fig 4C. Effect of ILP agonist deletion on DAF-2B::mScarlet levels in wild type							Fig 4D. Effect of ins-18 deletion on DAF-2B::mScarlet levels in wild type and unc-31(e928)							Figure 4E. Effect of daf-16 RNAi on DAF-2B::mScarlet levels in unc-31(e928) mutants							Figure 4F. Effect of daf-16 RNAi on DAF-2B::mScarlet levels in a multiple ILP agonist deletion
		daf-2(jlu2)	daf-2(jlu2); DAF-28 OE		daf-2(jlu2); unc-31(e928)	daf-2(jlu2); unc-31(e928); DAF-28 OE					daf-2(jlu2)	daf-2(jlu2); INS-18 OE		daf-2(jlu2); unc-31(e928)	daf-2(jlu2); unc-31(e928); INS-18 OE					daf-2(jlu2)	daf-2(jlu2); daf-28(tm2308)	hpDf761; daf-2(jlu2)	hpDf761; daf-2(jlu2); daf-28(tm2308)				daf-2(jlu2)	ins-18(ok1672); daf-2(jlu2)	daf-2(jlu2); unc-31(e928)	ins-18(ok1672); daf-2(jlu2); unc-31(e928)				daf-2(jlu2)		daf-2(jlu2); unc-31(e928)
			Transgene			Transgene						Transgene			Transgene				Trial 1	1.88194	2.09561	2.11807	3.35204			Trial 1	1.81384	1.65837	2.42421	2.54514			RNAi	Control	daf-16	Control	daf-16				daf-2(jlu2)		hpDf761; daf-2(jlu2); daf-28(tm2308)
	Trial 1	2.61122	jluEx233	2.43799	3.65394	jluEx236	2.5381			Trial 1	2.257	jluEx241	2.46441	3.59495	jluEx244	3.43049				1.91345	2.22967	2.2911	2.20724				1.76941	1.6766	2.59075	2.41634			Trial 1	1.73385	1.73942	2.69249	3.05969			RNAi	Control	daf-16	Control	daf-16
		2.30279		3.1303	3.54351		2.71169				1.9903		2.35302	3.43333		3.75664				2.02981	2.37732	2.13916	2.35745				1.67367	1.69975	2.3471	2.35659				1.84215	1.70252	2.98143	2.85798			Trial 1	1.61756	1.76001	2.69582	1.93957
		2.79249		2.40757	3.96109		2.59035				2.30912		1.85348	3.38224		3.53386				1.88374	1.95196	1.82205	2.30786				1.75742	1.67274	2.98128	2.16319				1.83465	1.7502	2.89642	3.35019				2.04487	2.02546	2.66586	2.09118
		2.5575		2.46065	3.57111		2.40691				2.0586		2.43208	3.94342		3.70312				1.99951	1.88667	1.96256	2.42877				1.76089	1.4795	2.64309	2.29603				1.87527	1.92727	3.06409	2.57417				1.86165	1.88545	2.56475	1.95911
		2.68345		2.70442	4.08486		2.37863				2.23099		2.35335	3.81783		3.49596				1.90146	2.38869	2.16805	2.70303				1.84771	1.7107	2.96133	2.44853				1.70324	1.65972	2.6327	2.67848				1.57927	2.2071	2.70075	2.09752
		2.29968		2.52739	3.20002		2.42689				2.52675		2.56351	3.55741		3.38079				1.97049	1.99985	2.27254	2.37709				1.90827	1.92438	2.99051	2.20889				2.44208	1.9625	2.63587	2.57039				1.55465	1.72332	2.8317	1.91139
		2.70177		3.1929	3.65652		2.06353				2.22683		2.46372	3.59015		3.45415				2.1008	1.96872	2.29087	2.24803				1.8765	1.59896	2.45637	2.41565				1.86911	1.89604	2.51978	2.9056				1.71833	1.72511	2.79216	1.9641
		2.75119		2.46024	3.56676		2.44964				2.34147		2.45328	3.45852		3.29895				1.96069	2.13487	2.03894	2.1271				1.76174	1.8249	2.55975	2.42025				2.19533	2.04092	2.96228	2.8175				1.72768	1.77461	2.74724	2.01201
		3.27219		2.81937	3.45295		2.35374				2.42344		2.26852	3.35181		3.50808				1.76034	2.20391	2.20587					1.77024	1.64292	2.70153	2.31679				1.96539	1.97842	2.53339	1.91849				2.07918	1.75027	2.79691	2.31781
		2.98943		2.78187	3.6686		2.36395				2.20484		2.30552	3.76028		3.39067				1.84636	2.2195	2.16823					1.70775	1.69534	2.84187	2.31265				1.81633	1.98734	3.24418	2.57869				1.59661	1.81591	2.88083	2.12712
		2.64677		2.94898	3.97778		2.60046				2.10006		2.77926	3.38112		3.3398				2.05544	2.39127	2.09469					1.73267	1.58205	3.03609	2.29476				1.83157	1.92399	2.58193	2.46581				1.65839	1.65429	2.65739	1.96675
		2.63171		3.41244	3.7937		2.36847				2.0573		2.48413	3.45779		3.35301				1.89773	2.97411	1.9689					1.80275	1.5785	2.82509	2.32618				1.89315	1.97449	2.79507	2.68992				1.75418	1.97803	2.67845	2.15619
		2.63783		2.28693	4.48304		2.29614				2.3298		2.25535	3.81185	jluEx246	2.55848				1.8853	2.21779	2.29241					1.83485	1.76173	2.85836	2.6199				2.05405	2.10074	2.91709	2.40205				1.8585	1.86095	2.76069	1.90277
		2.84647		2.34414	3.86859		2.12205				2.25613		2.44559	3.45384		4.09858				2.02499	2.07928	2.42858					1.86213	1.63253	3.32291	2.50042				2.02576	2.15034	2.71679	2.51507				1.76963	2.08947	2.50191	2.30593
		2.71442		2.76228	3.5102		2.28684				2.28362		2.53467	3.80172		3.42265				1.84732	2.10689	2.52289					1.85488	1.60342	2.48485	2.46559				2.06066	1.9749	2.46026	2.8512				1.98911	1.71711	2.99174	1.86616
		3.02671	jluEx234	2.38919	3.57218	jluEx237	3.32902				2.2133	jluEx242	2.40674	3.60371		3.39337				2.02421	2.08231	2.31282					1.74306	1.76045	2.83194	2.30701				2.07491	1.87237	2.8727	2.64024				1.7877	1.85887	2.71319	1.99172
		2.73782		2.70119	4.24738		4.31996				2.24606		2.28671	3.66067		3.6883				2.02043	2.00423	2.30566					1.74076	1.83779	2.46716	2.70572				2.22335	1.99426	2.6347	2.70412				1.89566	1.67213	2.81931	1.89425
		2.49446		2.59452	3.37652		3.15082				2.31152		2.30025	3.57259		3.47619				2.07161	2.06807	1.96406					1.73535	1.65313	2.61992	2.48348				1.89022	2.06087	2.45169	2.29055				1.97424	1.72068	2.7145	2.12817
		2.64986		2.55429	3.0403		3.01509				2.10468		2.10641	3.53168		3.68943				1.78042	2.04634	2.00889					1.721	1.60278	2.58862	2.5695				1.83184	1.94248	2.33899	2.93571				1.799	1.5332	2.62253	2.05298
		2.45575		2.3293	3.10271		3.22017				2.23406		2.41454	3.32873		3.55758				2.20326	1.956	2.25064						1.65898	2.80395	2.32326				1.89664	2.12009	2.61932	2.71324				1.87066	1.87578	2.57895	2.16798
		2.6544		2.65159	3.82547		3.41365				2.20703		2.42004	4.14352		3.46901				2.15752	1.87472	2.28138								2.23896				1.85764	2.0425	2.70758	3.05358				1.87101	1.58077	2.58236	1.89599
		2.4185		2.17962	3.7336		3.46614				1.86003		2.32544	3.42329		3.68064				1.88784	2.07747	2.27886								2.39059				1.89256	1.99761	2.59883	2.16994				1.85376	1.70866	2.83123	1.83196
		2.67658		2.34881	3.76855		3.5933				2.17161		2.14895	3.6634		3.46044				1.725	1.94857	2.26909				Mean	1.78374	1.67883	2.73032	2.39676				1.9349	1.82538	2.20948	2.79209					1.80596
		2.09238		2.47817			3.1234				1.92382		2.33687	3.60497		3.51127				1.93891	1.92736	2.50295				SD	0.0631022	0.101025	0.246643	0.133645				2.06624	1.69944	2.3291						1.67533
				2.38007			3.16736						2.52742			3.48063			Mean	1.95074	2.12845	2.19837	2.45651					p=ns	p<0.0001		vs daf-2(jlu2)			2.24088						Mean	1.80294	1.79993	2.72039	2.02765
				2.51633			3.26496						2.2482			3.7108			SD	0.119294	0.230869	0.172841	0.373472							p<0.0001	vs daf-2(jlu2); unc-31(e928)			1.75612						SD	0.150307	0.159921	0.117804	0.137434
				2.47594			3.13545						2.27152			3.32054					p<0.05	p<0.001	p<0.0001	vs daf-2(jlu2)						p<0.0001	vs ins-18(ok1672); daf-2(jlu2)			1.708								ns	p<0.0001		vs daf-2(jlu2) RNAi control
				2.1918			3.00686						2.35999			3.49513																	Mean	1.94503	1.93016	2.68317	2.67542							p<0.0001	vs hpDf761; daf-2(jlu2); daf-2(tm2308) RNAi control
				2.22595			3.08462						2.32334			3.31602				daf-2(jlu2)	daf-2(jlu2); daf-28(tm2308)	hpDf761; daf-2(jlu2)	hpDf761; daf-2(jlu2); daf-28(tm2308)				daf-2(jlu2)	ins-18(ok1672); daf-2(jlu2)	daf-2(jlu2); unc-31(e928)	ins-18(ok1672); daf-2(jlu2); unc-31(e928)			SD	0.178406	0.137924	0.249025	0.310429							p<0.0001	vs daf-2(jlu2) daf-16 RNAi
				2.53325			3.29448						2.32026			3.65891			Trial 2	1.9704	2.30617	1.84465	3.41927			Trial 2	1.56902	1.50166	2.41582	2.30869					ns	p<0.0001		vs daf-2(jlu2) RNAi control
			jluEx235	2.14156		jluEx238	3.05998						2.33872		jluEx247	3.29198				1.84553	2.165	1.71383	2.83858				1.53872	1.68586	2.97477	2.22992							ns	vs daf-2(jlu2); unc-31(e928) RNAi control			daf-2(jlu2)		hpDf761; daf-2(jlu2); daf-28(tm2308)
				3.0002			2.87202					jluEx243	2.54396			3.38287				2.10855	2.09857	2.21089	2.0444				1.70298	1.51841	2.49451	2.62516							p<0.0001	vs daf-2(jlu2) daf-16 RNAi		RNAi	Control	daf-16	Control	daf-16
				3.22076			3.03008						2.27738			2.95276				2.00347	2.03513	2.01778	2.5933				1.63019	1.66598	2.68845	2.01337										Trial 2	1.88369	2.04292	2.44009	1.95042
				2.94154			3.62395						2.51778			3.48783				1.94213	2.08098	2.11159	3.18908				2.21656	1.7641	2.59412	2.70988											1.76926	1.98996	2.49697	2.11622
				2.67675			3.1078						2.2855			3.50348				1.88148	2.20306	2.17014	2.16561				1.70617	1.68535	2.65157	2.05412				daf-2(jlu2)		daf-2(jlu2); unc-31(e928)					1.87496	1.8805	2.52054	2.40719
				2.87874			2.8339						2.21755			3.21333				2.09435	1.93237	1.90141	2.34506				1.72144	1.57571	2.39053	2.05979			RNAi	Control	daf-16	Control	daf-16				1.66751	1.88093	2.5507	2.59474
				2.48643			2.85637						2.16478			3.39672				1.99717	1.7277	1.9067	2.25342				1.63182	1.95814	2.53884	2.21153			Trial 2	1.65392	1.68136	2.56398	2.09958				1.8103	1.89669	2.47323	2.02262
				2.52782			3.08571						2.3706			3.94784				2.38584	2.60677	2.10541	2.05975				1.67196	1.63368	2.67613	2.35396				1.69299	1.85054	2.55896	2.209				1.81006	2.01553	2.5855	2.07441
				2.37796			3.79294						2.33407			3.452				2.22457	1.95117	1.98566	2.31773				1.78657	1.49536	2.65639	2.41335				1.90072	1.72692	2.90498	2.51138				1.86727	1.90415	2.51287	1.89703
				2.76056			2.45905						2.40673			3.65108				1.82109	2.18217	2.20437	1.8274				1.99293	2.12511	2.54252	2.28295				1.79369	2.00253	2.63582	2.40189				2.04895	2.398	2.69248	1.95562
				2.18895			3.36244						2.28592			3.42895				1.9583	2.01517	2.07409	2.02888				1.58757	1.92368	2.45338	2.11872				1.68806	1.83816	3.21178	2.46268				2.00638	1.92178	2.63663	2.08107
				2.35926			3.11531						2.28004			3.31518				1.85713	2.08702	1.90031	2.41015				1.7124	1.7431	2.44419	3.00981				1.68438	1.72068	3.11549	2.29968				1.97909	2.13834	3.09875	2.51814
				2.35168			4.04432						2.37894			3.52187				2.31516	1.97697	1.9614	2.68134				1.47854	1.87973	2.14855	2.41063				2.06756	1.73754	3.09281	2.56501				1.92417	1.72225	2.64488	2.15665
				2.64091			3.02883						2.22751			3.69909				1.90408	1.79458	1.97416	2.34699				1.81441	1.77221	2.70268	2.65667				2.00726	1.58686	3.17071	2.58459				1.85355	1.88664	2.47353	1.9637
				2.87809												3.44004				1.91981	2.00514	2.08564	2.4283				1.69467	1.72178	2.1864	2.36103				1.77991	1.83667	2.82047	2.5143				1.82052	1.92662	2.62909	2.00091
				2.40361												3.10867				1.80456	2.03109	1.82874	1.92956				2.63259	1.48361	2.29581	2.19577				1.66104	1.69124	2.59325	2.73448				1.74484	1.91071	2.91722	1.94288
				2.55353												3.44758				2.06488	2.11424	1.88932	2.20375				1.68428	1.53158	2.53122	2.30392				1.80413	1.7077	2.67577	2.82053				1.79234	2.22076	2.6944	2.22958
				2.35322						Mean	2.20285		2.35082	3.59366		3.46542				1.76103	1.9686	2.03082	2.29311				1.68469	1.4668	2.73472	2.14438				1.81266	1.68193	2.36701	2.38533				2.1134	2.03197	2.7815	2.17079
	Mean	2.65189		2.58269	3.68084		2.95035			SD	0.15214		0.146551	0.201954		0.237544				1.93291	1.97737	1.70316	3.03494				2.09212	1.74401	2.8159	2.13363				1.75934	2.05004	2.97856	2.31098				2.00643	2.04119	2.653	2.09117
	SD	0.247596		0.294529	0.342477		0.512188						p<0.05	p<0.0001			vs daf-2(jlu2)			1.84555		1.88451					2.0973	1.60971	2.73548	2.09966				1.78378	2.01959	2.19915	2.39388				1.7974	1.82857	2.41763	1.97013
				p=ns	p<0.0001			vs daf-2(jlu2)								p<0.05	vs daf-2(jlu2); unc-31(e928)			1.7045		2.04155					2.1077	1.39132	2.43647					1.63238	1.70615	2.8339	2.24974				1.83652	2.0723		2.59885
							p<0.0001	vs daf-2(jlu2); unc-31(e928)								p<0.0001	vs daf-2(jlu2); INS-18 OE			2.05031		1.88254					1.79317	1.6226						1.79222	1.79305	2.90108	2.29373				1.7581	2.03287		1.98059
							p<0.0001	vs daf-2(jlu2); DAF-28 OE												2.09613		2.09816					1.68633							1.67827	1.76891	3.19119	2.38507				1.88886
											daf-2(jlu2)	daf-2(jlu2); INS-18 OE		daf-2(jlu2); unc-31(e928)	daf-2(jlu2); unc-31(e928); INS-18 OE					2.07947		2.16997					1.78035							1.71201	1.93061	2.86972	3.01629			Mean	1.86922	1.98713	2.62328	2.13613
		daf-2(jlu2)	daf-2(jlu2); DAF-28 OE		daf-2(jlu2); unc-31(e928)	daf-2(jlu2); unc-31(e928); DAF-28 OE						Transgene			Transgene				Mean	1.98274	2.06296	1.98787	2.42053			Mean	1.80058	1.67389	2.55038	2.3189				2.02684	1.67021	2.38554	2.38608			SD	0.110796	0.148918	0.174069	0.222154
			Transgene			Transgene				Trial 2	2.21512	jluEx241	2.26747	3.12157	jluEx244	3.30483			SD	0.165465	0.184812	0.141862	0.42514			SD	0.258161	0.178658	0.200009	0.252804				1.84046	1.65521	2.72684	2.56634					ns	p<0.0001		vs daf-2(jlu2) RNAi control
	Trial 2	2.17728	jluEx233	2.48854	3.27925	jluEx236	3.25162				2.14999		2.28891	3.38762		3.7774					p=ns	p=ns	p<0.0001	vs daf-2(jlu2)				p=ns	p<0.0001		vs daf-2(jlu2)			1.83782		2.26978	2.17106							p<0.0001	vs hpDf761; daf-2(jlu2); daf-2(tm2308) RNAi control
		2.31451		2.20067	3.39929		3.06289				2.08399		1.97304	3.33446		3.18319														p<0.01	vs daf-2(jlu2); unc-31(e928)			1.8716		3.005	2.24254							p<0.05	vs daf-2(jlu2) daf-16 RNAi
		2.24154		2.10161	3.43358		3.57412				2.1525		2.66	3.46614		3.49685				daf-2(jlu2)	daf-2(jlu2); daf-28(tm2308)	hpDf761; daf-2(jlu2)	hpDf761; daf-2(jlu2); daf-28(tm2308)							p<0.0001	vs ins-18(ok1672); daf-2(jlu2)			1.87629		2.79099	2.31588
		2.45651		2.40519	3.3544		3.20545				2.3485		2.51288	3.56091		2.98282			Trial 3	1.96216	2.08767	1.8696	2.46328											1.78482			2.36361				daf-2(jlu2)		hpDf761; daf-2(jlu2); daf-28(tm2308)
		2.45598		2.50082	3.71678		3.20735				2.35175		2.33633	3.44368		3.01818				1.98206	1.96973	1.92895	2.28787				daf-2(jlu2)	ins-18(ok1672); daf-2(jlu2)	daf-2(jlu2); unc-31(e928)	ins-18(ok1672); daf-2(jlu2); unc-31(e928)			Mean	1.79759	1.7828	2.77664	2.42849			RNAi	Control	daf-16	Control	daf-16
		2.31737		2.25981	3.17858		3.29167				2.33225		2.31274	3.54724		3.69521				2.48842	1.98042	2.02604	2.15264			Trial 3	1.47351	1.34688	2.13091	2.32427			SD	0.118231	0.130829	0.296962	0.211856			Trial 3	1.6953	1.67756	2.36227	1.80442
		2.28146		2.50619	3.62536		3.22787				2.14196		1.9916	3.41119		3.4172				1.94679	1.77946	1.98494	2.2878				1.66807	1.58968	2.32449	2.19503					ns	p<0.0001		vs daf-2(jlu2) RNAi control			1.81071	1.88188	2.45813	2.21122
		2.4902		2.31748	3.7568		3.21347				2.32613		2.3163	3.40045		3.71448				1.76045	1.91039	2.05702	2.09472				1.50984	1.61586	2.23452	2.15676							p<0.0001	vs daf-2(jlu2); unc-31(e928) RNAi control			1.87984	1.59323	2.60295	1.76579
		2.43208		2.18005	3.22164		3.32535				2.28065		2.22975	3.69489		3.67035				1.95798	2.15512	2.27895	2.22279				1.28527	1.99314	2.51849	2.25038							p<0.0001	vs daf-2(jlu2) daf-16 RNAi			2.66417	1.93481	2.68791	1.55712
		2.55148		2.37286	3.45887		3.24387				2.34032		2.32318	3.34945		3.8255				2.01201	2.01819	2.12747	2.20703				1.70488	1.52905	2.43244	2.26682											1.87976	1.73355	2.64956	2.00315
		2.47254		2.30681	3.37196		3.07827				2.39446		2.39339	3.37189		3.47719				2.29291	2.17432	1.91253	2.53345				1.85401	1.52552	2.61083	2.2487				daf-2(jlu2)		daf-2(jlu2); unc-31(e928)					1.81807	1.85211	2.2211	2.0287
		2.35138		2.2181	3.42002		3.02543				2.08328		2.38119	2.91545		3.87431				1.82044	2.15564	2.04391	2.27095				1.97498	1.9437	2.31054	2.38538			RNAi	Control	daf-16	Control	daf-16				1.8347	1.79821	3.14315	1.95769
		2.23729		2.09175	3.48306		2.822				2.2658		2.30355	2.9998		3.26605				2.27795	1.96703	2.02948	2.1713				1.42333	1.6298	2.42884	2.31616			Trial 3	1.71303	1.78968	2.34968	1.98853				2.2528	1.67891	2.47008	1.74439
		2.29896		2.14472	3.50834		3.19966				2.25326		2.35241	3.37055		3.42478				1.8527	1.96106	2.01325	1.99294				1.90573	2.10606	4.03041	2.0699				1.59345	1.65016	2.34137	2.10837				2.0338	1.82642	2.42359	2.2897
		2.32622		2.2938	3.55671		3.09856				2.08383	jluEx242	2.1371	3.33693	jluEx246	3.29694				1.80998	1.95834	1.87014	2.08468				1.59183	1.6841	2.44274	2.11002				1.8825	1.70935	2.30565	2.02738				1.85108	1.76751	2.50431	2.32169
		2.41254		2.22183	3.25806		3.06824				2.09367		2.29957	3.56265		3.06799				1.94939	2.01788	1.99939					1.46731	1.33627	2.73369	2.56533				1.43624	1.91869	2.41014	2.26534				2.06552	1.98807	3.1388	2.58619
		2.30365		2.15693	3.50493	jluEx237	3.33059				2.14483		1.85356	3.29053		3.08684				2.05151	1.93292	1.92603					1.6341	1.31803	2.71489	2.37482				1.57278	1.77754	2.34877	1.95456				1.96393	1.96168	2.75562	1.56249
		2.34489		2.28024	4.00082		2.69418				2.19648		2.24712	3.61224		3.0204				1.99063	1.81373	1.83099					1.46049	1.36271	2.76321	2.3986				1.93442	1.64872	2.00251	2.3868				1.58862	1.96012	2.9944	1.68976
		2.3237	jluEx234	2.40862	3.42641		3.16839						2.17521	3.58472		3.11011				1.78537	1.71813	2.11222					1.36851	1.45793	3.28886	2.41731				1.67379	1.87163	2.23472	2.08678				2.0215	1.86427	2.61301	1.67874
		2.10388		2.32772	3.28922		3.29655						2.10874	3.32995		3.03797				1.9385	1.91015	2.03801					2.1905	1.50952	2.53559	2.68179				1.83506	1.7576	2.3812	2.43423				1.94482	1.59479	2.38215	1.68625
		2.33131		1.9559	3.30026		3.59962						2.2663	3.867		3.0124				1.73752	2.22996	1.96029					1.62642	1.5938	3.34129	2.71438				1.60837	1.72053	2.41072	2.4594				1.92074	1.96648	3.22717	2.42162
		2.21699		1.96888	3.57276		3.99073						3.32105			3.05453				1.75016	2.1737	2.40929					1.44617	1.65485	2.91398	2.15478				1.78358	1.63651	2.4466	1.83541				1.94342	1.81657	2.53118	2.1451
		2.39724		2.21879			3.16658						1.62148			2.99543				1.91127	2.1408	1.95036					1.49495	1.53154	2.55848	2.42016				2.13093	1.77948	2.14377	2.63944				2.02333	1.62183	2.47449	2.11534
		1.92055		2.32972			3.27853						2.24782			3.50888				1.86138	2.02637	2.3125					1.63455	1.83241	2.5986	2.5101				1.86955	1.79871	2.85394	2.30415				1.96848	1.85841	2.59093	1.85892
				2.19751			3.20298						2.25227			2.94234				1.99341	1.96299	2.01819						1.55697	2.44008	2.34973				1.62283	1.82792	2.69162	2.38055				2.10641	1.74101	2.86507	1.74286
				2.21693			2.79535						2.19827			3.10924				1.92281	1.90745	1.90064						1.44662	2.8302	2.31095				1.57538	1.92425	2.83477	2.43847				1.88134	1.81978	2.49805
				2.65739			3.20832						2.17872			3.42235				1.94121	2.07227	2.0504						1.36554	2.20902	2.16873				1.86624	1.74547	2.52161	2.5795					1.5938
				2.28623		jluEx238	3.06064						2.22497		jluEx247	2.67543					1.79869	1.85033				Mean	1.61655	1.58773	2.65419	2.33591				1.92841	1.61532	2.34138	2.47607					1.68098
				2.14987			3.84954						2.63898			3.17249					1.79287					SD	0.228595	0.216496	0.436506	0.172237				2.30641	1.88925	3.39935	2.64824			Mean	1.95944	1.79183	2.64733	1.95856
				2.21279			3.35264					jluEx243	2.16696			3.43026			Mean	1.95821	1.9852	2.02004	2.23079					p=ns	p<0.0001		vs daf-2(jlu2)			1.74166	1.68781	2.85328	2.42047			SD	0.215239	0.128227	0.278191	0.297885
				2.27795			3.40035						2.0487			3.43623			SD	0.178963	0.137479	0.14291	0.153885							p<0.01	vs daf-2(jlu2); unc-31(e928)			1.95742	1.61897	2.22876	2.54892					ns	p<0.0001		vs daf-2(jlu2) RNAi control
				1.94312			3.17882						2.26404			3.09132					p=ns	p=ns	p<0.0001	vs daf-2(jlu2)						p<0.0001	vs ins-18(ok1672); daf-2(jlu2)			1.6833	1.55912	2.51666	2.24762							p<0.0001	vs hpDf761; daf-2(jlu2); daf-2(tm2308) RNAi control
				2.08913			3.68589						2.17219			2.94884																		1.761	1.83636	2.4641	2.42421							ns	vs daf-2(jlu2) daf-16 RNAi
				2.36347			3.31135						2.46263			3.47045				daf-2(jlu2)	daf-2(jlu2); daf-28(tm2308)	hpDf761; daf-2(jlu2)	hpDf761; daf-2(jlu2); daf-28(tm2308)											1.69703	1.83916	2.65039	2.56672
			jluEx235	2.58237			3.44787						2.03746			3.15063			Trial 4	2.04005	1.95113	2.11163	2.24371											1.74021	1.60051	2.68195	2.21237
				2.31017			2.95857						2.13594			3.56151				1.89133	2.29245	1.88481	2.08705												1.74989		2.41797
				2.20569			3.02604						2.48899			2.7779				1.99954	1.88407	2.04431	2.45293														2.32137
				2.16695			2.91475						2.32768			3.18391				1.75838	2.03828	2.00499	2.72232										Mean	1.77885	1.74803	2.49622	2.32691
				2.75416			2.94378						2.25934			2.98025				2.27118	2.09557	2.38444	2.46068										SD	0.194695	0.105011	0.297722	0.221912
				2.41624			2.96343						2.42872			3.00399				2.32592	1.9624	2.16276	2.12265												ns	p<0.0001		vs daf-2(jlu2) RNAi control
				2.14233			2.92269						1.93745			3.75369				1.80909	1.8603	2.39142	2.2687														p<0.05	vs daf-2(jlu2); unc-31(e928) RNAi control
				2.27837			3.12108						2.20396							2.14302	2.02488	1.86777	2.47594														p<0.0001	vs daf-2(jlu2) daf-16 RNAi
				2.31225						Mean	2.22309		2.26391	3.40724		3.27216				1.89329	2.0262	2.35037	2.54497
				2.27221						SD	0.106148		0.253499	0.21442		0.300887				2.37365	1.90564	2.05316	2.22445
				2.71523									p=ns	p<0.0001			vs daf-2(jlu2)			1.91541	2.06342	2.0472	2.53619
				2.22084												p=ns	vs daf-2(jlu2); unc-31(e928)			1.92417	1.95719	2.16621	2.173
				2.18269												p<0.0001	vs daf-2(jlu2); INS-18 OE			1.91124	2.12041	1.974	2.20157
				2.47827																1.70278	2.05138	2.30306	2.97668
	Mean	2.32331		2.28519	3.45987		3.20869				daf-2(jlu2)	daf-2(jlu2); INS-18 OE		daf-2(jlu2); unc-31(e928)	daf-2(jlu2); unc-31(e928); INS-18 OE					2.19932	2.13733	2.00189	2.84297
	SD	0.13578		0.176708	0.194075		0.262736					Transgene			Transgene					1.87739	2.03404	2.17238	2.08318
				p=ns	p<0.0001			vs daf-2(jlu2)		Trial 3	2.42228	jluEx241	2.43401	3.33822	jluEx244	3.77736				1.86073	2.04736	1.99163
							p<0.0001	vs daf-2(jlu2); unc-31(e928)			2.71482		2.39365	3.5277		4.34891				1.79463	2.12851	2.0085
							p<0.0001	vs daf-2(jlu2); DAF-28 OE			2.13931		2.83279	3.8277		4.05959				1.78597	2.20361	1.98615
											2.47684		2.83013	3.92596		4.26292				1.99514	2.06474	2.03465
		daf-2(jlu2)	daf-2(jlu2); DAF-28 OE		daf-2(jlu2); unc-31(e928)	daf-2(jlu2); unc-31(e928); DAF-28 OE					2.37826		2.80157	4.37234		4.6947				1.89468	1.97733	1.95767
			Transgene			Transgene					2.46221		2.41768	3.50635		4.86686				1.87127	2.16057	2.28071
	Trial 3	2.28449	jluEx233	2.44595	3.93294	jluEx236	3.38334				2.44729		2.32866	3.30972		4.33567					2.06339	2.19226
		2.56758		2.53982	4.18357		3.54939				2.82427		2.5379	3.89599		4.06795					2.01531	2.33
		2.56786		2.3792	4.24777		3.67703				2.69167		2.54818	4.0358		3.79683					2.18945	1.97178
		2.44103		2.61717	3.97712		3.31093				2.24119		2.91832	4.53193		4.59714					2.07105
		2.36611		2.71263	4.45957		3.34225				2.52345		2.83182	4.24643		3.82003					2.19786
		2.56207		2.5058	4.24164		3.62211				2.59922		2.61397	4.08968		3.7067			Mean	1.96537	2.05644	2.10695	2.40106
		2.33568		2.41357	3.87014		3.41249				2.51286		2.90162	4.8748		4.05025			SD	0.186706	0.102871	0.157215	0.27363
		2.1274		2.79915	3.71333		3.68378				2.24447		2.9467	3.51973	jluEx246	4.52535					p=ns	p<0.05	p<0.0001	vs daf-2(jlu2)
		3.00096		2.69674	4.18042		3.53889				2.71091		2.91132	3.10881		3.96905
		2.28934		2.76582	3.18329		3.49982				2.49148		2.59117	3.86822		3.68015
		2.34031		2.7411	4.09119		3.51529				2.49316	jluEx242	2.5882	4.0743		4.57349
		2.37127		2.4539	4.34838		3.67234				2.46351		2.55249	4.82487		3.99104
		2.8853		2.4469	4.25296		3.49208				2.31447		2.36643	4.07826		3.82735
		2.40094		2.35291	3.85688		3.67247				2.29796		2.33969	3.56959		4.17345
		2.33058		2.58861	4.08758		3.15245				2.58257		2.73301	3.58416		3.21787
		2.38151	jluEx234	2.556	4.43762	jluEx237	3.59507				3.51112		2.08033	3.68535		3.38872
		2.31912		2.59218	4.02086		3.10753				2.32546		2.47278			4.57606
		2.42052		2.31404	4.38462		3.23416				2.64218		2.51518			4.23301
		2.4532		2.27286	4.58885		3.17671						2.75514		jluEx247	4.08538
		2.17972		2.30742	4.16344		3.37784						2.58267			4.00399
				2.29176	4.50412		3.2583						2.58136			4.01718
				2.5905	3.90644		3.2709						2.48919			3.73738
				2.22553			3.27267						2.70298			3.31619
				2.4438			3.51959						2.51686			3.90506
				2.55327			3.46142						2.51258			4.09453
				2.89835			3.63867						2.54004			4.03604
				2.30621			3.33235						2.46332			4.373
				2.54921			3.45377					jluEx243	2.13986			3.40345
				2.61136			3.48716						2.36246			4.33908
				2.48165			3.25068						2.18155			3.8475
				2.17886			3.29032						3.27403			3.56556
			jluEx235	2.53981		jluEx238	3.19188						2.29992			3.38562
				2.44001			3.35719						2.68937
				2.56112			3.4571						2.4841
				2.36516			3.51033						2.48158
				2.62978			3.28977						2.69214
				2.71471			3.38694						2.53945
				3.04128			3.1037						2.36849
				2.61414			3.25048						2.24227
				2.85215			3.55837						2.84841
				2.29997			3.51435						2.52287
				2.48066			4.34351						3.00078
				2.46398			3.53675						2.47578
				2.64067			3.7763						2.44045
				2.60848			3.47684						2.97221
				2.89722			3.60841						2.57254
	Mean	2.43125		2.53873	4.11967		3.44812						2.37091
	SD	0.209561		0.190984	0.31254		0.215752			Mean	2.52129		2.57719	3.89981		4.01712
				p=ns	p<0.0001			vs daf-2(jlu2)		SD	0.270002		0.238793	0.470802		0.402879
							p<0.0001	vs daf-2(jlu2); unc-31(e928)					p=ns	p<0.0001			vs daf-2(jlu2)
							p<0.0001	vs daf-2(jlu2); DAF-28 OE								p=ns	vs daf-2(jlu2); unc-31(e928)
																p<0.0001	vs daf-2(jlu2); INS-18 OE

## Sheet: Figure 5
	Figure 5. DAF-2B heterodimers are detected in neurons
	Figure 5D. DAF-2A/C::mNeon Green fluorescence after 5-PhIAA									Figure 5F. DAF-2B::mScarlet fluorescence after 5-PhIAA
		jluSi11; daf-2(jlu49)		jluSi11; daf-2(jlu49);unc-31(e928)							jluSi11; daf-2(jlu49)		jluSi11; daf-2(jlu49);unc-31(e928)
	Treatment	EtOH	5-PhIAA	EtOH	5-PhIAA					Treatment	EtOH	5-PhIAA	EtOH	5-PhIAA
	Trial 1	4.25365	2.04702	2.87849	2.57447					Trial 1	3.78589	1.34768	3.68224	1.93003
		4.23303	1.37963	4.36366	2.22181						3.30169	1.52743	4.62089	2.29776
		3.78259	1.54146	3.27551	1.33015						3.31122	1.41317	3.88554	2.61472
		3.21741	1.04909	3.75184	2.34461						3.32919	1.43622	3.63102	2.44589
		3.48644	1.15736	3.36064	1.25704						2.87349	1.75017	4.14942	1.96065
		2.93176	1.34548	2.63175	2.02693						2.94686	1.49354	3.34614	2.25567
		2.31373	1.65573	3.07113	1.07701						2.92315	1.53046	3.25155	1.92183
		2.27504	1.42852	3.19183	2.21234						3.06915	1.20733	3.63097	2.0771
		2.46581	1.28767	3.93964	0.989441						3.19111	1.65738	3.68251	1.97244
		2.66652	1.06948	2.66795	1.31782						3.2707	1.55718	3.60101	2.212
		3.32378	1.5684	3.95649	1.26946						2.9743	1.51664	4.1397	2.58167
		3.29812	0.98416	3.21533	1.77852						3.16172	1.57453	3.58278	2.0588
		2.54236	1.21745	3.24517	1.43505						3.07358	1.36548	3.98482	2.47404
		3.33403	0.955666	4.31364	1.18125						3.49792	1.56778	3.71192	2.10365
		2.56233	1.00201	4.32419	1.90715						3.28619	1.67852	3.68579	2.25559
		4.23283	1.2316	3.20459	1.62524						3.43607	1.70364	3.98474	2.43447
		3.16109	1.10319	3.79248	1.32987						2.99149	1.51321	3.76224	2.22221
		3.10812	0.985578	3.5508	0.815985						3.28017	1.42169	3.57615	1.85611
		3.86422	1.09429	2.96386	2.83672						3.34646	1.40018	3.5895	3.1151
			1.7016	3.0921	1.69536							1.57092	3.64222	2.34969
			1.22119		1.36443							1.36603		2.05121
			1.01746									1.52255
			1.66451									1.45571
	Mean	3.21331	1.29168	3.43956	1.64717					Mean	3.21318	1.50337	3.75706	2.24717
	SD	0.646884	0.290264	0.534868	0.549451					SD	0.228589	0.12723	0.305217	0.298472
			p<0.0001			vs jluSi11; daf-2(jlu49) EtOH						p<0.0001	p<0.0001		vs jluSi11; daf-2(jlu49) EtOH
					p<0.0001	vs jluSi11; daf-2(jlu49); unc-31(e928) EtOH								p<0.0001	vs jluSi11; daf-2(jlu49) 5-PhIAA
														p<0.0001	vs juSi11; daf-2(jlu49); unc-31(e928) EtOH
		jluSi11; daf-2(jlu49)		jluSi11; daf-2(jlu49);unc-31(e928)							jluSi11; daf-2(jlu49)		jluSi11; daf-2(jlu49);unc-31(e928)
	Treatment	EtOH	5-PhIAA	EtOH	5-PhIAA					Treatment	EtOH	5-PhIAA	EtOH	5-PhIAA
	Trial 2	3.18114	1.3079	2.50426	1.71623					Trial 2	2.81786	1.61699	3.59913	1.84568
		2.69465	2.16501	2.477	1.24877						2.79922	2.03989	3.57331	2.0928
		3.3485	1.68219	2.30138	1.35946						3.36878	1.33718	3.38539	1.84052
		2.47555	1.17161	2.69178	1.6172						2.74848	1.50694	4.28	2.16637
		2.95258	1.78816	2.65776	1.10774						2.99886	1.47982	3.51175	2.12247
		2.82573	1.07838	2.17664	1.12446						3.17931	1.48666	3.03199	1.81289
		2.06417	1.97849	2.61318	1.55599						2.83576	2.16202	3.6554	1.85744
		2.09092	1.44061	3.53346	1.71771						2.68139	2.104	4.72692	2.34882
		3.54427	2.00412	2.72772	1.03674						3.18926	1.69426	4.10599	1.90946
		2.93519	3.43418	2.32959	1.83899						3.18675	1.96409	4.03184	1.99079
		2.65645	2.67299	3.14102	1.73206						2.76749	1.98685	4.19344	2.03217
		2.36731	1.29655	2.68061	1.76411						3.07156	1.49589	3.43331	2.12666
		2.47442	1.37862	2.77236	1.69565						2.73585	1.35616	3.45248	2.27464
		2.4695	1.05	2.38058	1.77071						2.94463	1.34646	3.60373	2.04245
		2.40877	1.43398	2.52836	1.4266						2.70394	1.75784	3.31157	1.92901
		2.28009	1.19143	2.10693	1.14127						2.90959	1.58915	2.96436	2.01828
		2.33064	1.6881	2.58755	1.33867						3.01426	1.5453	3.25105	1.9151
		2.70867	1.51841	2.24311	1.24716						2.67515	1.72818	3.68533	1.85046
		2.24903	1.03632	2.55909	1.77372						2.87853	1.34099	3.37234	2.23422
		2.88132	1.86669	2.14963	1.09428						2.85392	1.57688	3.3477	2.08519
		3.61581		3.59165	1.61391						2.66253		3.92353	1.97775
					1.51011									2.5439
					2.8532									2.77203
					2.77919									2.45683
					1.23194									2.41437
	Mean	2.69308	1.65919	2.60732	1.57184					Mean	2.90586	1.65578	3.64003	2.10641
	SD	0.447975	0.594763	0.400313	0.453709					SD	0.200193	0.265987	0.433569	0.247223
			p<0.0001			vs jluSi11; daf-2(jlu49) EtOH						p<0.0001	p<0.0001		vs jluSi11; daf-2(jlu49) EtOH
					p<0.0001	vs jluSi11; daf-2(jlu49); unc-31(e928) EtOH								p<0.0001	vs jluSi11; daf-2(jlu49) 5-PhIAA
														p<0.0001	vs juSi11; daf-2(jlu49); unc-31(e928) EtOH
		jluSi11; daf-2(jlu49)		jluSi11; daf-2(jlu49);unc-31(e928)							jluSi11; daf-2(jlu49)		jluSi11; daf-2(jlu49);unc-31(e928)
	Treatment	EtOH	5-PhIAA	EtOH	5-PhIAA					Treatment	EtOH	5-PhIAA	EtOH	5-PhIAA
	Trial 3	2.41049	1.41656	2.20099	1.21354					Trial 3	2.78877	1.25275	2.82542	1.7069
		2.3779	1.00703	2.24517	1.24149						2.68375	1.17086	2.76418	1.79764
		2.12918	0.934081	1.94059	0.997534						2.39598	1.30572	2.56151	1.69138
		2.15405	1.22673	1.96869	1.145						2.61676	1.29044	2.83896	1.53912
		2.20858	1.17413	2.38936	1.04389						2.41297	1.17954	2.96928	1.64685
		1.98958	1.22671	2.13546	1.35555						2.33646	1.12613	2.91706	1.81587
		2.62545	1.33021	1.56632	0.783823						2.55801	1.38817	2.49459	1.53934
		1.90295	1.03158	1.86084	1.25343						2.45802	1.09086	3.02932	1.96946
		2.06173	1.16875	2.25102	1.21219						2.45939	1.41119	3.1127	1.63878
		2.37177	0.825453	1.74356	1.49587						2.59027	1.26371	2.62635	2.45186
		2.83036	0.877095	1.87737	1.39938						2.64118	1.26766	2.83617	1.98289
		1.93139	1.0016	1.8425	1.1323						2.49363	1.3597	2.60986	1.83821
		2.71044	1.25027	2.63349	1.15538						2.76586	1.30048	3.60904	1.43379
		1.9036	1.14855	1.86387	1.19286						2.40538	1.32157	2.66255	1.55847
		2.03092	1.19005	1.7355	1.36098						2.65678	1.28327	2.62477	2.07419
		1.70718	0.960849	2.19706	1.41192						2.13847	1.27808	2.8055	1.76697
		2.01149	0.742224	1.94108	1.0801						2.53584	1.16768	2.67864	1.81469
		1.9844	1.73735	2.15041	1.28818						2.30056	1.48273	2.56149	1.96427
		1.85419	1.24204	2.17208	1.32265						2.42982	1.47202	3.00098	2.11311
		2.03856	0.844691	1.48608	1.16508						2.60314	1.29812	2.30873	1.75586
		2.24918	0.910805	2.11261	1.04955						2.38713	1.3546	2.76822	1.53233
		1.99819	0.915648	2.104	1.06929						2.47597	1.27973	2.54219	1.71122
		2.23171	1.29507	1.62721	1.09767						2.44876	1.12745	2.10348	1.79417
		2.22119		1.78165	1.00859						2.39971		2.62313	1.77383
	Mean	2.16394	1.10685	1.99279	1.18651					Mean	2.49928	1.28141	2.74476	1.78797
	SD	0.277859	0.22862	0.272539	0.161018					SD	0.151565	0.104559	0.293563	0.225292
			p<0.0001			vs jluSi11; daf-2(jlu49) EtOH						p<0.0001	p<0.001		vs jluSi11; daf-2(jlu49) EtOH
					p<0.0001	vs jluSi11; daf-2(jlu49); unc-31(e928) EtOH								p<0.0001	vs jluSi11; daf-2(jlu49) 5-PhIAA
														p<0.0001	vs juSi11; daf-2(jlu49); unc-31(e928) EtOH
		jluSi11; daf-2(jlu49)		jluSi11; daf-2(jlu49);unc-31(e928)							jluSi11; daf-2(jlu49)		jluSi11; daf-2(jlu49);unc-31(e928)
	Treatment	EtOH	5-PhIAA	EtOH	5-PhIAA					Treatment	EtOH	5-PhIAA	EtOH	5-PhIAA
	Trial 4	2.632	1.2768	1.84196	1.37795					Trial 4	2.75589	1.18427	2.56438	1.7779
		2.26255	1.07007	2.38115	1.31015						2.69731	1.19163	2.75561	1.794
		2.43659	1.44286	2.0771	1.3373						2.31204	1.46956	2.69165	1.72554
		2.48929	1.54928	2.35448	1.30863						2.73184	1.29971	2.75151	1.75845
		1.91965	1.39556	2.34075	1.27326						2.50308	1.25892	2.77584	1.67157
		1.95062	1.09739	2.34531	1.86102						2.47394	1.21736	3.00692	1.84433
		2.40758	1.5134	1.92671	1.06804						2.35127	1.49402	2.45964	1.51985
		1.96819	1.33716	2.19201	1.20998						2.36711	1.26504	2.95652	2.03672
		2.204	1.48612	2.47696	1.31528						2.42513	1.41651	3.09293	1.70579
		2.44576	0.819388	1.77782	1.4824						2.64885	1.3301	2.76671	2.44045
		2.7241	1.2664	2.02209	1.73462						2.57943	1.26774	2.8597	1.95332
		2.37701	0.918371	1.96079	1.47275						2.71445	1.37767	2.65795	1.93563
		2.33354	0.845644	2.1697	1.31702						2.84049	1.23007	3.51034	1.63718
		2.08284	1.25521	2.16951	1.36717						2.5379	1.32514	2.70029	1.63804
		2.42125	0.97314	2.30973	1.83768						2.62441	1.24826	2.76355	2.40526
		1.67918	0.97226	1.97746	1.11199						2.12816	1.35365	2.76824	1.78767
		2.50808	1.1129	2.02414	1.41957						2.67805	1.21416	2.71473	1.9432
		2.0936	1.75223	2.17264	1.23273						2.35122	1.42991	2.87531	2.08118
		2.10832	1.27211	2.0057	1.85786						2.32069	1.33073	2.79882	2.3489
		2.00701	1.18924	2.20499	1.24935						2.53142	1.23661	2.53297	1.81416
		1.91994	1.46504	1.72519	1.17813						2.3094	1.35409	2.7451	1.57642
		2.2241	1.43217	2.16865	1.06509						2.38589	1.43122	2.66215	1.62756
		2.49415	1.86049	2.07598	1.21377						2.56382	1.08788	2.73606	1.92014
		1.99555		2.17086	1.06148						2.36629		2.75561	1.83369
	Mean	2.23687	1.27405	2.11965	1.36097					Mean	2.50825	1.30497	2.78761	1.86571
	SD	0.264789	0.275028	0.195611	0.241756					SD	0.179585	0.101731	0.207624	0.249669
			p<0.0001			vs jluSi11; daf-2(jlu49) EtOH						p<0.0001	p<0.0001		vs jluSi11; daf-2(jlu49) EtOH
					p<0.0001	vs jluSi11; daf-2(jlu49); unc-31(e928) EtOH								p<0.0001	vs jluSi11; daf-2(jlu49) 5-PhIAA
														p<0.0001	vs juSi11; daf-2(jlu49); unc-31(e928) EtOH

## Sheet: Figure 6
	Figure 6. FLIM-FRET confirms the existence of DAF-2B homodimers and heterodimers
	Figure 6B. mScarlet FLT controls							Figure 6D. DAF-2B::mScarlet FLT after treatment with 5-PhIAA
									jluSi11; daf-2(jlu49)		jluSi11; daf-2(jlu49);unc-31(e928)
		mSc	mNG-L-mSc	mSc-L-mSc				Treatment	EtOH	5-PhIAA	EtOH	5-PhIAA
	Trial 1		2.875	2.836				Trial 1	2.885	2.808	2.902	2.809
			2.887	2.863					2.935	2.869	2.907	2.83
			2.88	2.84					2.9	2.839	2.929	2.881
			2.841	2.858					2.921	2.837	2.898	2.839
			2.874	2.842					2.922	2.841	2.891	2.845
			2.929	2.809					2.984	2.794	2.931	2.91
				2.829					2.947	2.823	2.932	2.853
				2.847					2.957	2.76	2.984	2.735
				2.872					2.826	2.893
	Trial 2	2.939	2.929	2.847					2.822
		2.928	2.892	2.845				Trial 2	2.806	2.772	2.852	2.859
		2.953	2.866	2.848					2.856	2.772	2.821	2.861
		2.915	2.907	2.864					2.832	2.813	2.878	2.864
		2.908	2.9	2.795					2.825	2.756	2.961	2.859
		2.918	2.911	2.829					2.836	2.77	2.892	2.801
		2.941	2.951	2.896					2.838	2.794	2.857	2.735
		2.873		2.896					2.946	2.772
		2.869							2.958	2.791
	Mean	2.916	2.89554	2.848					2.941	2.899
	SD	0.0291419	0.0299517	0.0263059				Mean	2.89142	2.81128	2.9025	2.83436
			ns	p<0.0001	vs mSc			SD	0.0582965	0.0441892	0.0434967	0.0501545
				p<0.001	vs mNG-L-mSc					p<0.0001	ns		vs jluSi11; daf-2(jlu49) EtOH
												p<0.01	vs jluSi11; daf-2(jlu49); unc-31(e928) EtOH
												ns	vs jluSi11; daf-2(jlu49) 5-PhIAA

## Sheet: Figure 7
	Figure 7. DAF-2B undergoes AP2-dependent endocytosis in unc-31 mutants
	Fig 7A. Neuron-specific RNAi of AP2 genes in daf-2(jlu2) sqIs71; sid-1(qt-9)							Fig 7B. Neuron-specific RNAi of AP2 genes in daf-2(jlu2) sqIs71; unc-31(e928); sid-1(qt9)									Figure 7C. APA-2::mNeonGreen::AID fluoresence after 5h 5-Ph-IAA treatment										Figure 7D. DAF-2B::mScarlet fluoresence after APA-2::mNG::AID degradation with 5h 5-Ph-IAA treatment										Figure 7E. DAF-2B::mScarlet fluoresence after apa-2 RNAi and ethanol treatment										Figure 7F. DAF-2B::mScarlet fluoresence after apa-2 RNAi and 5-PhIAA treatment
	RNAi	Control	apa-2	aps-2	dpy-23			RNAi	Control	apa-2	aps-2	dpy-23																										Ethanol										5-PhIAA
	Trial 1	1.71218	2.17849	1.79735	1.82919			Trial 1	2.36025	2.73039	2.63621	2.87728						jluSi11; daf-2(jlu2); apa-2(jlu71)		jluSi11; daf-2(jlu2);unc-31(e928); apa-2(jlu71)								jluSi11; daf-2(jlu2); apa-2(jlu71)		jluSi11; daf-2(jlu2);unc-31(e928); apa-2(jlu71)								jluSi11; daf-2(jlu49)		jluSi11; daf-2(jlu49);unc-31(e928)								jluSi11; daf-2(jlu49)
		1.64357	1.83587	1.56426	1.63748				2.56437	2.42882	2.73496	2.42263					Treatment	EtOH	5-PhIAA	EtOH	5-PhIAA						Treatment	EtOH	5-PhIAA	EtOH	5-PhIAA						RNAi	Control	apa-2	Control	apa-2						RNAi	Control	apa-2
		1.69388	1.98812	1.94284	1.74332				2.62838	2.56965	2.69408	2.66803					Trial 1	5.87859	3.38364	5.52449	3.40922						Trial 1	1.92111	1.74989	3.50405	2.70647						Trial 1	2.9054	2.38529	3.2883	2.17838						Trial 1	1.19241	1.52155
		1.68749	1.78492	2.03916	1.8643				2.62089	2.52411	2.63469	2.73526						4.82237	3.24572	6.73032	4.24572							1.6706	2.02274	3.52987	3.07242							2.81113	2.66554	3.241	2.94654							1.2463	1.25792
		1.525	1.99147	1.82263	1.70334				2.73226	2.54971	2.65114	2.41664						5.4039	2.79659	6.21989	3.96101							1.81888	1.75997	2.9673	3.09479							2.76174	2.13313	2.74844	2.88061							1.36548	1.40283
		1.67723	1.98867	1.89951	2.06879				2.60084	2.39787	2.09049	2.4769						5.82414	4.06109	5.03046	4.72448							1.87547	1.88838	3.01487	3.30805							2.81774	2.63572	3.4786	2.72668							1.35503	1.36057
		1.84246	1.65866	1.66563	1.89445				2.94844	2.29174	2.45362	2.91761						5.24522	3.71999	5.77808	3.37183							1.68319	1.88944	3.25227	3.06196							2.76882	2.45656	3.34152	2.73111							1.43261	1.19571
		1.63615	1.6089	1.97063	1.70061				2.74993	2.28654	2.60145	2.51126						5.36939	3.51471	5.36272	3.30914							1.90797	1.86128	3.13265	2.63975							2.89139	2.79566	3.39007	1.95484							1.35174	1.5073
		1.63248	1.80462	1.72612	1.71771				2.5539	2.45796	2.23947	1.96165						4.6254	3.16336	5.17949	4.39057							1.661	1.64693	3.42065	3.72749							2.39892	2.59372	2.78815	2.24773							1.2996	1.42116
		1.67645	1.74693	1.61369	1.77307				2.31645	2.41322	2.5569	2.67883						5.16878	3.55664	6.42808	2.98301							1.87306	1.9338	3.22674	3.25329							3.15127	2.47306	3.01793	2.53133							1.45784	1.25536
		1.57834	1.57344	1.48373	1.64355				2.58317	2.8804	2.25882	2.57685						4.61763	2.67403	5.09609	3.87966							1.5757	1.6776	3.27512	2.93171							3.00437	2.43381	2.89061	3.05887							1.4779	1.29877
		1.72405	1.69245	1.77782	1.71402				2.35217	2.56209	2.13189	2.43378						5.766	3.93176	4.94986	4.49648							1.73391	1.91796	2.71486	2.80184							2.80041	2.5808	3.37428	2.78116							1.62205	1.34232
		1.79589	1.7531	1.96577	1.66106				3.24846	2.35996	2.07469	2.78301						4.38987	3.69198	5.45737	3.04331							1.9434	1.86937	3.3596	2.77898							2.55413	2.3393	3.05756	2.43355							1.19772	1.1952
		1.88861	1.98144	1.75997	1.93371				2.88466	1.98374	2.58016	3.05561						4.48403	3.25455	4.71098	3.12137							1.74435	1.85428	3.43738	2.6405							3.01194	3.10695	3.13874	2.35562							1.36552	1.06123
		1.55526	1.97258	1.65658	1.6554				2.49979	2.15243	2.17443	2.2131						5.44965	4.15577	4.59837	3.47644							2.04925	2.03595	3.0945	2.93252							2.88049	2.69478	3.37915	2.20793							1.26444	1.39166
		1.79528	1.73078	2.10224	1.5709				3.10351	2.68622	2.44362	2.55219						4.92742	3.59114	6.01281	3.84619							1.86833	1.90173	3.26833	2.83538							3.01918	2.422	2.85552	3.07187							1.39814	1.35324
		1.6694	1.64556	2.05777	1.63947				2.73851	3.04465	2.57865	2.68192						5.38265	3.57771	5.39454	4.0547							1.80005	1.66846	3.01411	2.99451							2.75753	2.35874	2.84986	2.35531							1.33813	1.18461
		1.67157	1.9866	1.80531	1.54525				3.4647	2.63178	2.60861	2.83678						5.19469	3.2519	5.34674	4.25534							1.9006	1.69313	2.96915	2.95608							2.8431	2.53265	3.24575	2.73919							1.24066	1.25442
		1.65931	1.86519	1.78111	1.7098				2.84718	2.26266	2.55785	2.58261						4.79636	4.05147	4.90576	3.4703							1.79317	2.07212	3.50805	2.90792							2.96235	2.51753	3.49868	2.02271							1.52599	1.34932
		1.744	1.79841	1.75654	1.78898				2.77627	2.61378	2.14834	1.98884						5.27815	2.8897	4.83955	3.83964							1.7123	1.84096	3.26881	2.76984							2.63641	2.15308	3.83456								1.35316	1.36483
		1.65732	1.75284	1.71783	1.66133				2.66543	2.22379		2.78416						4.71133	3.30513	4.96025	4.23804							1.69889	1.8461	2.94033	2.79576							3.21922	2.39537	3.41141								1.49666	1.22754
			1.85498	1.64434	1.75477				2.10851	2.09297		2.48181						4.98011	2.4865	5.69703								1.99107	1.60052	3.38311								3.33637	2.63465	3.27175								1.26028	1.29223
			1.65151	1.95357	1.58817				2.74574	2.51938		1.93816						5.21612	3.90018	5.98001								1.60037	2.05682	3.2227								3.04064	2.29651	2.91545								1.22917	1.13027
			1.45768	2.01226	1.73272				2.55878	2.77659		2.91522								4.82277										2.83147									2.52608									1.2363
			2.02909	1.59841	1.85232				2.70379	2.61532										5.29188										3.11503							Mean	2.88441	2.50595	3.1913	2.54255							1.20635
	Mean	1.68885	1.81329	1.8046	1.73535			Mean	2.69425	2.48223	2.4425	2.56209								5.65758										2.90292							SD	0.21642	0.213097	0.282544	0.355182							1.14071
	SD	0.0891292	0.17076	0.168436	0.121241			SD	0.292062	0.247691	0.226261	0.302962								4.37549										2.66582									p<0.0001	p<0.01		vs jluSi11; daf-2(jlu49) Control RNAi					Mean	1.33559	1.30324
			p<0.05	p<0.05	ns	vs Control				p<0.05	p<0.01	ns	vs Control							4.80852										2.83001											p<0.0001	vs juSi11; daf-2(jlu49); unc-31(e928) Control RNAi					SD	0.121568	0.116741
																	Mean	5.12056	3.43826	5.35227	3.7956						Mean	1.80108	1.84702	3.14807	2.95838
	RNAi	Control	apa-2	aps-2	dpy-23			RNAi	Control	apa-2	aps-2	dpy-23					SD	0.431188	0.466179	0.585349	0.520568						SD	0.129803	0.138418	0.249586	0.263333
	Trial 2	1.93922	1.80447	1.77035	2.37962			Trial 2	2.88339	2.6971	2.59349	2.6791							p<0.0001			vs jluSi11; daf-2(jlu2); apa-2(jlu71) EtOH							ns			vs jluSi11; daf-2(jlu2); apa-2(jlu71) EtOH						Ethanol
		1.90356	1.89984	1.88501	1.82304				2.33833	2.50552	2.68925	2.46025									p<0.0001	vs jluSi11; daf-2(jlu2); unc-31(e928); apa-2(jlu71) EtOH									p<0.05	vs jluSi11; daf-2(jlu2); unc-31(e928); apa-2(jlu71) EtOH						jluSi11; daf-2(jlu49)		jluSi11; daf-2(jlu49);unc-31(e928)								5-PhIAA
		1.77008	1.82336	1.807	1.99462				2.78989	2.42272	2.45529	2.28275																									RNAi	Control	apa-2	Control	apa-2							jluSi11; daf-2(jlu49)
		1.68754	2.00016	1.74307	1.77294				2.74252	2.68737	2.52445	2.2877						jluSi11; daf-2(jlu2); apa-2(jlu71)		jluSi11; daf-2(jlu2);unc-31(e928); apa-2(jlu71)								jluSi11; daf-2(jlu2); apa-2(jlu71)		jluSi11; daf-2(jlu2);unc-31(e928); apa-2(jlu71)							Trial 2	2.90395	2.28564	3.89029	2.78383						RNAi	Control	apa-2
		1.97721	1.66538	1.74633	1.75987				2.41651	2.74712	2.24847	2.25567					Treatment	EtOH	5-PhIAA	EtOH	5-PhIAA						Treatment	EtOH	5-PhIAA	EtOH	5-PhIAA							2.86434	2.56517	2.84417	2.76163						Trial 2	1.41519	1.14591
		2.06998	1.8155	1.69385	1.72201				2.12777	3.1045	2.111	2.29923					Trial 2	4.59995	2.58473	5.48441	4.11134						Trial 2	1.53654	1.69597	2.8171	3.05895							2.74569	2.12982	2.8051	2.42905							1.3461	0.982405
		2.01658	2.36256	1.83805	1.79324				2.57282	2.88309	1.80008	2.26542						4.07296	3.32783	5.5896	3.41733							1.54623	1.77495	3.67056	2.32884							2.52664	2.58701	2.71754	2.73483							1.2698	0.947099
		1.78085	1.69505	1.67206	2.08269				2.70152	2.33434	2.05399	2.03331						4.90119	3.37171	5.50974	2.9227							2.04664	2.15268	3.1676	2.54027							2.66657	2.60286	2.57442	2.4906							1.49103	1.15094
		2.02433	1.7328	1.78232	1.74895				2.439	2.62606	2.15967	2.29464						4.4153	2.94166	5.00877	3.16937							1.77233	1.77051	3.01684	2.58728							2.6814	2.51939	3.14206	2.51286							1.21771	1.2977
		2.04793	1.92051	1.62236	2.04678				2.68354	2.54836	2.37485	2.31723						4.7671	3.24543	4.49175	3.1749							1.80338	1.89414	2.54262	2.53908							2.88776	2.58332	3.03338	2.48921							1.24979	1.06899
		2.00362	2.03004	1.53081	1.68484				2.75801	2.33598	2.40612	1.91423						4.63913	3.66109	3.92549	3.83751							1.63571	1.77104	2.75969	2.80123							2.48807	2.82017	2.7726	2.77685							1.35239	1.12694
		1.73386	2.38918	1.7655	1.90702				2.70521	2.31394	2.36482	2.024						4.63649	3.74067	5.67721	3.22406							1.71601	1.64748	3.11566	2.63431							3.18259	2.4356	3.09499	2.56603							1.28532	1.139
		1.63525	1.9085	1.61516	1.5262				3.21452	2.52078	2.52179	2.21672						4.75529	3.61739	5.23105	2.62768							1.85724	1.85368	2.7397	2.44266							2.30515	2.20628	3.61806	2.58274							1.19368	1.05541
		1.95223	1.94437	1.90504	1.67831				3.29643	2.43398	2.86837	2.39788						4.92419	3.74943	6.03692	3.91861							1.64198	1.87699	3.0048	3.27874							2.68276	2.01071	2.5768	2.61297							1.19562	1.28392
		1.7555	1.94135	1.8212	1.6811				3.0447	2.28268	2.78158	2.15827						4.42277	3.35157	5.72401	3.8671							1.6221	1.69118	3.60412	3.19375							2.55151	2.51948	3.29697	2.79792							1.28453	1.13403
		1.89075	1.83504	1.76896	1.85182				2.82013	2.62435	2.52564	3.50132						4.94068	5.07718	4.78851	3.89187							1.65074	2.40207	2.62622	3.24564							2.59825	2.22979	2.68244	3.09311							1.30982	1.06995
		1.85787		1.77238	1.92786				2.47695	2.57709	2.1294	2.15503						4.30411	3.47251	4.2697	3.13144							1.6005	1.86361	2.44719	2.97509							2.54817	2.64434	2.75148	2.55172							1.23362	1.15313
		1.85849		1.83193	1.84537				2.54096	2.42956	2.96948	2.15233						3.91482	3.13246	5.18558	2.94648							1.77316	1.7728	2.59133	2.52643							2.58959	2.35471	2.86889	2.74333							1.2469	0.938872
		1.71128		1.6756	1.80488				2.18468	2.36922	2.58429	2.04264						5.25182	3.00429	5.18705	3.73064							1.7098	1.64979	2.44953	2.8162							2.96051	2.39724	2.8085	2.3097							1.31705	1.05968
				2.02349	1.89433				2.4047	2.52143	2.94543	2.72134						4.61504	3.56524	5.827	3.95173							1.52394	1.87916	2.85355	2.43504							2.84703	2.38056	3.49116	2.65754							1.18612	1.26646
				1.78614	1.84675				2.47828	2.46411	2.2531	2.12817						4.27849	3.93719	5.63111	3.74045							1.50587	2.01279	2.73725	2.93026							3.04072	2.45917	3.32246	2.81765							1.24835	1.00677
				1.85619	1.95436				2.02835	2.72057	2.41826							4.28524	4.20426	6.65592	3.90484							1.61931	2.21731	3.25931	2.86535							2.79715	2.72828	2.82108								1.25299	1.28496
				1.94555	1.89452				2.47856	2.37582	2.42967							4.66471	3.67299		2.81017							1.7703	1.81138		2.64711							2.72513		3.21211									1.15539
				1.56327	1.96105				2.42037	2.56476	2.07465										3.79732										2.60126							2.62619		3.48224									1.14851
					1.9667					2.57294							Mean	4.57718	3.53654	5.30728	3.48292						Mean	1.6851	1.87431	2.90606	2.76039									3.51838									1.29153
	Mean	1.87453	1.92301	1.76757	1.86195			Mean	2.60613	2.54654	2.42846	2.31368					SD	0.333381	0.542792	0.672359	0.460875						SD	0.136965	0.203874	0.366367	0.288779						Mean	2.72472	2.44524	3.06023	2.65064								1.10213
	SD	0.133846	0.204493	0.11759	0.16803			SD	0.313995	0.191168	0.296295	0.336259							p<0.0001			vs jluSi11; daf-2(jlu2); apa-2(jlu71) EtOH							ns			vs jluSi11; daf-2(jlu2); apa-2(jlu71) EtOH					SD	0.205837	0.208433	0.372076	0.182475								1.19158
			ns	ns	ns	vs Control				ns	ns	p<0.01	vs control								p<0.0001	vs jluSi11; daf-2(jlu2); unc-31(e928); apa-2(jlu71) EtOH									ns	vs jluSi11; daf-2(jlu2); unc-31(e928); apa-2(jlu71) EtOH							p<0.01	p<0.001		vs jluSi11; daf-2(jlu49) Control RNAi					Mean	1.28311	1.13049
																																									p<0.0001	vs juSi11; daf-2(jlu49); unc-31(e928) Control RNAi					SD	0.0796385	0.107071
	RNAi	Control	apa-2	aps-2	dpy-23			RNAi	Control	apa-2	aps-2	dpy-23						jluSi11; daf-2(jlu2); apa-2(jlu71)		jluSi11; daf-2(jlu2);unc-31(e928); apa-2(jlu71)								jluSi11; daf-2(jlu2); apa-2(jlu71)		jluSi11; daf-2(jlu2);unc-31(e928); apa-2(jlu71)																			p<0.01
	Trial 3	2.05265	2.31819	2.42686	1.93548			Trial 3	2.65562	2.23159	2.68694	2.72667					Treatment	EtOH	5-PhIAA	EtOH	5-PhIAA						Treatment	EtOH	5-PhIAA	EtOH	5-PhIAA							Ethanol
		2.08254	2.30422	2.35824	2.49114				2.753	2.52581	2.33913	2.64549					Trial 3	5.69235	3.60717	5.77041	3.27956						Trial 3	1.98759	1.85875	2.95677	2.63595							jluSi11; daf-2(jlu49)		jluSi11; daf-2(jlu49);unc-31(e928)
		2.19925	2.07398	2.04252	2.12871				2.22041	2.24567	1.87954	2.26736						5.56464	4.10922	5.04803	3.53989							2.1313	2.06392	2.79568	2.61968						RNAi	Control	apa-2	Control	apa-2							5-PhIAA
		2.20288	2.17711	2.23086	2.05199				2.42247	2.51663	2.42311	2.67869						5.45198	3.17686	4.67673	3.83323							1.96145	1.87756	2.93943	2.74173						Trial 3	3.64534	2.9999	3.77656	3.1255							jluSi11; daf-2(jlu49)
		2.29747	2.06282	2.10153	2.14648				2.24071	2.52415	2.55086	2.22409						4.93981	3.55853	5.19396	3.89005							1.87618	1.98452	2.85777	2.41429							2.92502	3.25775	3.90768	3.64154						RNAi	Control	apa-2
		2.03162	2.33561	1.9896	2.24349				2.86601	2.38737	2.45382	2.68483						4.26526	3.05608	5.19697	2.9876							2.02866	1.89622	2.94102	2.68947							3.33715	3.11159	4.07938	3.17046						Trial 3	1.73415	1.30349
		2.01163	1.98061	1.85276	2.20931				2.86283	1.96892	2.31337	2.43313						4.77201	3.46511	5.1511	3.62181							1.82478	1.93589	2.86369	3.11685							3.11259	2.88213	3.53478	3.06765							2.14881	1.59603
		2.13082	2.16772	2.13049	2.04043				2.46605	2.0122	2.06833	2.59953						5.12578	2.93455	4.18304	3.538							2.39948	1.87654	3.07353	2.87463							3.33676	3.06453	3.77226	3.06905							1.64601	1.57748
		2.41811	2.07936	1.98705	1.96863				2.41117	1.93945	2.5216	2.55831						5.4304	3.13978	3.91381	2.80749							2.1637	1.80659	2.8498	2.73426							3.20598	3.13913	3.4028	3.42001							1.86792	1.31848
		2.21516	2.06967	2.04411	2.00865				2.4947	2.23399	2.75583	2.83258						5.25452	3.77234	4.42032	2.95188							2.01561	2.00651	2.94605	2.67206							2.99046	2.6919	3.89594	3.05488							1.91156	1.68893
		2.25364	1.94536	2.0671	2.54131				2.19081	2.00283	2.53357	2.91637						4.58531	3.21428	4.50664	2.80889							1.92833	1.77683	2.83484	2.86766							3.51542	3.3295	3.50788	3.37272							2.58211	1.52413
		2.3285	2.16837	1.94051	2.09637				2.81821	2.76275	2.32861	2.47158						4.94432	3.22215	5.20105	2.88373							1.81713	2.07104	3.0664	2.85597							3.06779	3.16455	4.43562	3.41875							1.96141	1.567
		1.93326	2.4685	2.09547	2.0222				2.53627	2.11765	1.755	2.42801						5.97618	3.40284	4.77749	2.95071							1.9172	2.09305	2.63804	2.7317							3.23063	2.66967	3.72574	3.03913							1.69588	1.80684
		2.14923	2.47531	1.98528	2.39535				2.73273	2.45577	2.13396	2.72392						4.69738	3.68162	4.9325	3.89689							1.68464	1.93454	2.72483	2.82054							3.5675	2.91383	3.61919	3.02567							1.65023	1.59132
		2.11847	2.15384	2.26986	2.13411				2.86787	2.82738	2.67357	1.93921						4.88479	3.1525	4.25039	3.78012							1.90938	1.86857	2.92016	3.04458							3.08189	2.73118	3.67334	3.10687							2.05001	1.53979
		1.81249	2.01485	2.23621	2.05659				2.68493	2.96883	1.95282	2.58448						5.13577	3.8397	5.11985	3.44359							1.97971	2.03437	2.93659	2.91175							3.04208	2.82841	3.72274	3.49917							1.82659	1.60637
		2.1664	2.55135	2.23837	1.87502				2.99624	2.5867	2.52094	2.42627						4.94516	3.9468	4.84991	3.04996							1.84893	1.9741	2.56615	3.00287							2.93213	3.28959	4.21911	3.33553							1.76663	1.66804
		1.99699	1.90507	2.29404	2.12938				2.8525	2.41765	2.61932	2.36893						4.99198	3.44426	5.54202	3.15153							1.79014	2.02692	2.90427	3.05729							3.91168	3.03851	3.66929	3.14397							1.69627	1.59409
		2.14131	2.1362	2.1563	2.04945				2.39609	3.18201	2.47874	2.43184						5.36749	3.23594	5.01444	3.78978							1.92102	1.87649	2.91083	3.16678							3.34409	2.88856	3.73802	3.98796							1.89223	1.59138
		2.29439	2.32242	2.18803	2.2554				2.62745		2.48067	1.62465						5.4204	3.18657	5.92547	3.33235							2.02654	1.83627	3.19505	3.07101							3.05169	3.10043	4.31761	2.64565							2.52933	1.6764
		2.01987	1.91758	2.18765					2.86519		2.3668	2.3579						4.58119	3.72969	4.98032	3.67077							1.63464	1.91439	2.99139	2.65174							3.40113	3.02999	4.18437	2.96959							1.68356	1.56647
		2.17976	1.83636	1.9123					3.11775		2.62462	2.62789						5.44111	2.87017	4.62678	3.85234							1.9781	1.88428	3.09889	2.74676							3.10058	3.04847	3.74291	2.90703							1.62762	1.52806
		2.00236	1.93809	2.14936					3.06868		1.73874	2.16993						5.83945	3.47124	5.24942	2.75528							1.87734	1.75376	3.06325	2.65874							3.37783			2.96749							1.77369	1.52771
		2.03589	2.11535	2.00978					2.71033			3.02725						5.13131	2.97514	4.54696	3.00033							1.91354	1.95163	2.54382	3.08103										3.23239							1.86879	1.62465
		2.18876	2.06599	1.83636					3.13609			2.54654						5.29979	3.04982	5.18688	3.08728							1.97482	1.80741	2.86257	2.81222						Mean	3.25889	3.00945	3.83817	3.20005							1.89291	1.70428
		1.89493		1.93809				Mean	2.67976	2.41618	2.35652	2.49182						5.24036			4.09323							1.93407			3.02071						SD	0.260414	0.193581	0.285353	0.289945							1.93332
		1.98451		2.11535				SD	0.274854	0.349063	0.297515	0.300407						5.14594			3.53112							1.83132			2.56609								p<0.05	p<0.0001		vs jluSi11; daf-2(jlu49) Control RNAi						2.10511
				2.06599						p<0.05	p<0.01	ns	vs Control					5.0065			3.49432							1.92687			2.60161										p<0.0001	vs juSi11; daf-2(jlu49); unc-31(e928) Control RNAi						1.76846
	Mean	2.1164	2.14336	2.10179	2.13898													5.14666			3.07614							1.85722			2.51209
	SD	0.140857	0.189769	0.147751	0.17561			RNAi	Control	apa-2	aps-2	dpy-23						5.84608										2.00751																			Mean	1.8962	1.58005
			ns	ns	ns	vs Control		Trial 4	2.63779	2.65088	2.6466	2.67376						5.44129										1.86564																			SD	0.253131	0.115756
									2.6508	2.59234	2.3835	2.87403						4.80738										1.93088																					p<0.001
									2.92854	2.26554	2.65433	2.63					Mean	5.17331	3.3851	4.92769	3.36064						Mean	1.93367	1.92126	2.89503	2.81
									2.59671	2.66297	2.45427	2.67158					SD	0.397024	0.338288	0.483943	0.400151						SD	0.139263	0.095216	0.160036	0.20163
									2.48488	2.5676	2.70204	2.73322							p<0.0001			vs jluSi11; daf-2(jlu2); apa-2(jlu71) EtOH							ns			vs jluSi11; daf-2(jlu2); apa-2(jlu71) EtOH
									2.67478	2.20886	2.88223	2.65944									p<0.0001	vs jluSi11; daf-2(jlu2); unc-31(e928); apa-2(jlu71) EtOH									ns	vs jluSi11; daf-2(jlu2); unc-31(e928); apa-2(jlu71) EtOH
									2.84144	2.57504	2.73734	2.58423
									2.80561	2.28035	2.9046	2.52145						jluSi11; daf-2(jlu2); apa-2(jlu71)		jluSi11; daf-2(jlu2);unc-31(e928); apa-2(jlu71)								jluSi11; daf-2(jlu2); apa-2(jlu71)		jluSi11; daf-2(jlu2);unc-31(e928); apa-2(jlu71)
									2.49051	2.37172	2.64891	2.65792					Treatment	EtOH	5-PhIAA	EtOH	5-PhIAA						Treatment	EtOH	5-PhIAA	EtOH	5-PhIAA
									2.43649	2.65826	2.93676	2.73636					Trial 4	4.81558	3.398	4.02752	3.10091						Trial 4	1.80278	1.96292	2.65543	2.58619
									2.76523	2.43039	2.5579	2.70091						4.56319	2.84968	4.19883	2.77692							1.94005	1.74464	2.77814	2.4712
									3.39959	2.44049	2.77288	2.75257						5.14818	2.95897	4.38163	3.14758							2.04452	1.8514	2.76115	2.72735
									2.50981	2.49367	2.21995	2.81189						4.83353	2.56119	3.94487	2.48413							1.82422	1.79388	2.55873	2.47327
									2.72665	2.36624	2.37996	2.8141						5.33595	2.51384	3.87328	3.38203							1.91396	1.84502	2.65809	2.7149
									2.79421	2.54943	2.93396	2.66178						4.5777	1.98508	4.68055	3.17454							1.92295	1.75419	2.85375	2.90795
									2.40207	2.35074	2.36456	2.58826						4.75371	3.20269	4.24718	2.68013							1.91802	1.85602	2.71199	2.49479
									2.72091	2.58025	2.47647	2.44004						4.61633	2.82393	3.90529	2.45693							1.71971	1.88119	2.6471	2.55706
									2.74925	2.28339		2.67948						5.11028	2.92896	3.84772	2.55962							2.18401	1.92846	2.51997	2.62812
									2.93787	2.7012		2.96549						4.87474	2.26741	4.53931	2.57013							1.93765	1.84758	2.60005	2.36763
									2.53151	2.75523		2.51924						4.99659	2.98338	5.43984	2.41071							1.89252	1.92652	2.76968	2.53012
										2.50387		2.63688						4.29894	3.05413	3.66355	2.50433							1.87748	1.94969	2.78325	2.4718
										2.64893		2.47888						4.53653	2.5238	4.50981	2.54552							1.74363	1.89769	2.82322	2.46761
										2.00837		2.80615						5.15467	2.38559	4.49021	3.63504							1.98798	1.87426	2.73779	2.89775
								Mean	2.70423	2.4759	2.62684	2.67816						5.18035	2.78817	4.50468	2.03044							1.85696	1.77296	2.78191	2.74555
								SD	0.226677	0.185631	0.221533	0.126921						5.01057	2.14363	4.90282	2.69493							1.75923	1.91651	2.43829	2.76387
										p<0.001	ns	ns	vs Control					4.99474	2.96649	4.19356	1.85239							1.8216	2.02827	2.59989	2.64727
																		5.21449	2.63102	3.89334	2.51319							2.22358	1.73217	2.24305	2.54367
								RNAi	Control	apa-2	aps-2	dpy-23						4.22122	2.76334	4.69494	2.87382							2.03544	1.78356	2.94065	2.75952
								Trial 5	2.76433	2.70024	2.59813	2.77195						4.53953	2.8412	4.86542	2.13236							1.74301	1.69944	2.68836	2.54915
									3.51679	2.889	2.54148	2.90707						4.69763	3.12876	4.59563	2.2814							1.79438	1.78534	2.55016	2.612
									2.82101	2.72691	3.07679	2.56227									2.77812										2.61131
									2.72822	2.96763	2.89962	2.70584									2.33211										2.55336
									3.36966	2.28749	3.19172	3.09083									2.31207										2.40761
									2.87643	2.74667	2.59971	3.06169					Mean	4.83212	2.74758	4.35238	2.63456						Mean	1.90208	1.84913	2.67146	2.60371
									2.57196	3.13247	2.64093	3.00352					SD	0.310514	0.356248	0.43798	0.424191						SD	0.1365	0.0864011	0.15626	0.143391
									2.87985	2.28745	2.24171	2.6647							p<0.0001			vs jluSi11; daf-2(jlu2); apa-2(jlu71) EtOH							ns			vs jluSi11; daf-2(jlu2); apa-2(jlu71) EtOH
									3.18541	2.75152	3.10709	2.85528									p<0.0001	vs jluSi11; daf-2(jlu2); unc-31(e928); apa-2(jlu71) EtOH									ns	vs jluSi11; daf-2(jlu2); unc-31(e928); apa-2(jlu71) EtOH
									2.88336	2.84515	3.34678	2.75486
									2.95566	2.66417	2.74385	2.57655
									2.71772	2.63095	2.92551	2.72118
									2.81178	3.10749	2.43406	2.6044
									2.34154	2.92831	3.20655	2.80026
									3.04623	2.86414	2.88507	2.71672
									2.91275		3.08856	2.97621
									3.3501		2.34018	2.72033
									3.11265		2.51544	2.63587
									2.86379		2.78031	2.67505
									3.02004		2.58042	2.54937
									3.26771		2.38299	2.20744
									2.90795			2.67257
												2.81645
								Mean	2.95022	2.76864	2.76795	2.74132
								SD	0.273105	0.245221	0.317797	0.194008
										ns	ns	p<0.05	vs Control
[truncated: 2 more columns]

## Sheet: Figure 8
	Figure 8. DAF-2B endocytosis in unc-31 mutants involves neuronal rab-5, rab-7 and rab-11.1
	Fig 8A. Neuron-specific RNAi of rab genes in daf-2(jlu2) sqIs71; sid-1(qt-9)							Fig 8B. Neuron-specific RNAi of rab genes in daf-2(jlu2) sqIs71; unc-31(e928); sid-1(qt9)
	RNAi	Control	rab-5	rab-7	rab-11.1			RNAi	Control	rab-5	rab-7	rab-11.1
	Trial 1	1.67093	1.87671	1.77874	2.07047			Trial 1	2.39981	2.29375	3.02271	2.42665
		1.90486	2.04104	2.01988	1.76322				3.11251	2.19301	3.04287	2.40033
		1.89674	1.97585	1.91045	1.76913				2.27627	2.18704	2.71854	2.79867
		1.75284	1.93161	2.0457	2.06554				2.71147	2.58342	2.9204	2.12074
		1.99386	1.85622	1.93596	1.98013				2.71881	2.7201	3.13286	2.64204
		1.94611	2.14079	2.23837	1.89445				2.43532	2.60486	2.51679	2.38687
		1.97702	1.99872	2.19297	2.26241				2.69876	2.74568	2.96259	2.52408
		2.08856	2.08676	1.7948	2.27236				2.45499	2.39204	2.77574	2.4868
		1.86657	1.71377	2.16944	1.88668				3.31464	2.36091	2.63388	2.82259
		2.15009	1.96887	2.09795	1.94596				2.55126	2.51877	2.97673	2.51828
		1.82212	2.07564	2.14812	2.12951				2.30901	2.87744	2.5347	2.82523
		1.79038		2.03337	2.31866				2.71343	2.66129	2.53245	2.50897
		1.94547		1.96591	1.91985				2.49947	2.59303	2.74972	2.8498
		2.17352		1.99951	1.80081				2.77828	2.24811	2.77682	2.81726
		1.94736		2.01231	1.81455				2.53312		2.65544	2.32137
		1.90484		1.91685	1.70798				2.64411		2.90749	2.49072
		2.29131		1.89888	2.06608				2.49995			2.42303
		2.15076		2.28083	2.34732				2.43381			2.76733
		2.10851		1.90676	2.12034				2.53629			2.62254
		1.84726		2.14472	1.94496				2.75355			2.56386
		1.78634		2.11542	1.69445				2.69458			2.98559
		1.96302		2.23212	1.86195				2.50774			2.5579
		1.9689		1.96807					2.31333			2.81269
		1.84195		2.14804					2.31022			2.69126
		1.92598							2.79148			2.43092
		1.863						Mean	2.59969	2.49853	2.80373	2.59182
	Mean	1.94532	1.96964	2.0398	1.98349			SD	0.244647	0.22073	0.197288	0.205278
	SD	0.144691	0.121919	0.13834	0.197843					ns	p<0.05	ns	vs Control
			ns	ns	ns	vs Control
								RNAi	Control	rab-5	rab-7	rab-11.1
	RNAi	Control	rab-5	rab-7	rab-11.1			Trial 2	2.15488	2.27687	2.94947	2.95222
	Trial 2	1.99242	1.87926	1.73782	2.0315				2.45935	2.61974	2.7188	2.68858
		1.89312	2.09341	2.08943	1.8232				2.62069	2.52012	2.70216	2.84136
		1.7996	2.28467	1.71217	2.05621				2.58167	2.4863	2.54675	2.70295
		1.82472	2.00192	1.73502	2.18735				2.08119	2.67299	2.80287	2.75922
		1.82425	1.87949	1.69994	1.6394				2.60218	2.56322	2.75254	2.72193
		1.94195	1.89833	1.85063	1.64268				2.36324	2.27742	2.52176	2.6173
		2.02477	2.0719	1.65016	2.33235				2.17985	2.36766	2.46015	2.62816
		1.84207	1.64851	2.10428	1.94251				2.41099	2.79445	2.36578	2.63015
		1.98314	1.74531	1.92984	1.57777				2.73259	2.66613	2.68465	3.0666
		1.91048	1.903	1.77614	1.92725				2.89036	2.91201	2.94499	2.47121
		1.92046	1.92041	1.70579	2.04235				2.83284	2.288	2.87558	2.24852
		1.89923	1.97001	1.92514	1.84128				2.39031	2.55401	2.44748	2.51036
		1.80856	2.00466	1.91939	1.5216				2.44124	1.96127	2.67589	2.29795
		2.01055	1.79492	1.81507	1.50334				2.39656	2.34251	2.32543	2.76656
		1.63006	2.01253	1.82149	1.90773				2.86394	2.46192	2.94626	2.42322
		1.87138	2.02661	1.77194	1.90049				2.25616	2.34146	2.6585	2.48043
		1.93728	1.51843	1.72736	1.89013				2.2612	2.17607	2.60649	2.45751
		1.63964	1.55034	1.75583	1.91036				2.655	2.45152	2.57319	2.12458
		1.84305	1.78809	1.92593	1.75446				2.63073	2.37052	2.50104	2.71364
		1.72975	1.84548	1.90147	2.10885				2.32645	2.2934	2.59286	2.27698
		1.79086	1.82648	1.73544	2.12046				2.75867	2.05025	2.24489	2.29809
		2.0298	1.9986	1.83708					2.61896	2.76267	2.7239	2.74849
		1.79547	1.85029	1.71312						2.66367	2.76075	2.80993
		1.92936	1.83065	1.5096						2.37923	2.73943	2.77254
		1.75634	1.62774	1.70687						2.81
		2.00987	1.87598							2.86996
		1.81898	1.90074					Mean	2.50039	2.47901	2.64487	2.60034
			1.90528					SD	0.233708	0.243348	0.190541	0.234876
			1.79883							ns	ns	ns	vs Control
	Mean	1.86878	1.87765	1.80228	1.88863
	SD	0.108731	0.163183	0.132952	0.222799			RNAi	Control	rab-5	rab-7	rab-11.1
			ns	ns	ns	vs Control		Trial 3	2.47012	2.74759	2.73647	2.68426
									2.49958	1.95093	2.7973	2.84434
	RNAi	Control	rab-5	rab-7	rab-11.1				2.65835	1.83534	2.76347	2.48477
	Trial 3	1.81333	1.70225	1.78941	2.4159				2.54899	2.31222	2.49235	2.68038
		2.13786	1.84364	1.82165	1.87344				2.38996	2.58734	2.62055	2.16888
		1.86826	1.8142	2.00151	1.9795				2.55084	1.88174	2.51639	2.53739
		2.03112	2.2347	2.00157	2.1672				2.1767	1.99145	2.69258	3.3911
		1.81315	1.9805	1.82176	2.00367				1.97988	2.25023	2.91585	2.56657
		1.59918	2.26324	1.65464	1.8404				2.47269	2.26373	2.53141	2.81672
		2.19432	2.02165	1.98831	2.18653				2.78619	2.06681	2.77232	2.47506
		2.03465	1.98269	1.90888	1.90881				2.54808	2.18284	2.80766	2.70993
		1.74241	1.86556	1.90185	2.04588				2.40366	2.22573	2.66517	2.88793
		1.95406	1.80715	1.64325	1.77947				2.68308	2.55149	2.84516	2.86578
		1.62869	1.96825	1.84296	1.98593				2.52566	2.0831	3.09781	2.62194
		1.6472	2.50119	2.04344	1.83744				2.02656	2.58795	3.14482	2.76815
		1.71788	1.90979	1.72845	2.04196				2.21763	2.1659	2.59722	2.93934
		1.94998	1.34625	1.8408	2.25775				2.20347	2.30668	3.05118	3.034
		1.96627	1.91885	1.85659	1.91366				2.49729	2.35402	2.50253	2.53422
		2.10903	2.07052	1.74404	2.04138				2.52875	2.32062	2.75324	3.29903
		2.17836	1.96895	1.89166	1.9405				2.59346	2.01011		2.28727
		2.25199	1.95159	1.82852	2.28309				2.53936	2.33822		2.61294
		1.97589	1.86668	1.69145	2.00311				2.43252	2.09425		2.92894
		1.7902	2.06127	2.08835	2.00502				2.5097	2.47777		2.50955
		1.79147	2.03023	1.97811	2.06843				2.83311	2.10337		2.50121
		1.71864	1.99339	1.65651	1.59331				2.42808	2.2605		2.49323
		2.15211	1.92169	1.8706	2.21717					2.26666
		1.78137	2.18358	2.18358	1.72035			Mean	2.46015	2.2391	2.75281	2.70572
		2.10758			1.98734			SD	0.207217	0.226916	0.195929	0.282314
		1.72995								p<0.01	p<0.001	p<0.001	vs Control
	Mean	1.91096	1.96699	1.86575	2.00389
	SD	0.19437	0.215407	0.142148	0.1848			RNAi	Control	rab-5	rab-7	rab-11.1
			ns	ns	ns	vs Control		Trial 4	2.78025	3.06319	3.90512	2.54785
									2.55446	2.53329	2.97376	3.16678
									2.64506	2.74455	3.12687	2.83103
									2.79309	2.40007	3.0001	2.6236
									2.42503	2.66928	3.13771	2.66922
									3.17619	2.28364	2.57594	2.9944
									2.87732	2.55789	2.60083	2.70596
									3.07217	2.00438	2.5937	2.94518
									2.6573	2.36607	2.83827	2.67372
									2.69517	2.68026	3.26381	2.57565
									3.39142	2.24354	3.18857	3.57219
									2.62549	2.27395	2.69894	3.11423
									3.07066	2.53849	2.86674	2.65709
									2.57333	2.23338	2.59525	3.07788
									3.00851	2.37286	3.14177	3.02262
									3.18435	2.78626	2.97422	2.93381
									2.4914	2.96531	2.86022	3.41354
									3.47089	2.13398	3.23619	2.68702
									3.00599	2.39332	2.47451	2.9901
									2.91097	2.70947	3.33587	2.83424
									3.00761		2.85424	2.61361
									2.76205		2.80317
									2.52704		2.76556
									2.79871
									2.89331
								Mean	2.85591	2.49766	2.94832	2.88808
								SD	0.275682	0.276839	0.323427	0.277464
										p<0.001	ns	ns	vs Control
								RNAi	Control	rab-5	rab-7	rab-11.1
								Trial 5	3.4361	2.18609	2.43005	2.6421
									2.7278	2.69757	2.95272	2.92135
									2.56283	2.24818	3.17904	3.1722
									2.14204	2.36828	2.22667	2.62426
									2.57538	2.16073	2.26072	2.91918
									2.67634	2.2834	2.43532	3.84667
									2.76419	2.0016	3.14759	2.76414
									2.55956	2.39335	2.69943	2.65373
									2.26404	2.59245	2.55752	2.62173
									2.37303	2.04486	2.85104	2.64834
									2.24992	2.30589	2.68931	2.87061
									3.61513	2.91349	2.0404	2.73044
									2.66698	2.31294	2.9895	2.51703
									2.16502	2.23491	2.59465	2.93064
									2.6635	2.59953	2.5158	2.62635
									2.2344	2.83257	2.44474	2.57018
									2.26386	2.10522	2.31343	2.90009
									2.33452	2.24812	2.03375	2.46017
									2.24085	2.1276	2.80678	2.5601
									2.36674	2.03093	2.45849	2.83841
									2.80959	1.97265	2.5316	2.9869
										2.64781	2.239	2.56262
										1.90319	2.68086	2.84596
											2.65902	3.21928
											3.05815	2.55591
								Mean	2.55675	2.31354	2.59182	2.79954
								SD	0.386127	0.279994	0.320652	0.295768
										p<0.05	ns	p<0.05	vs Control

## Sheet: Figure 9
	Figure 9. daf-2b deletion has no effect on unc-31 phenotypes
	Fig 9A & Fig S8. Effect of daf-2b deletion on lifespan in unc-31(e928)							Fig 9B. Effect of daf-2b deletion on dauer formation in unc-31(e928)								Fig 9C. Effect of daf-2b deletion on egg retention in unc-31(e928)
		Genotype	Median Survival	Deaths (censored)	p value					jluSi3; unc-31(e928)		jluSi3; daf-2b(jlu1); unc-31(e928)					Number of eggs in uterus
	Trial 1	jluSi3	14	130(20)					Bio Rep	% Dauer	n	% Dauer	n				jluSi3	jluSi3; daf-2(jlu1)	jluSi3; unc-31(e928)	jluSi3; daf-2(jlu1); unc-31(e928)
	(Fig 9A)	jluSi3; daf-2(jlu1)	14	133(17)	0.0038			Trial 1	1	70.833	48	78.723	47			Trial 1	16	11	15	26
		jluSi3; unc-31(e928)	22	146(4)					2	73.333	45	68.75	48				12	17	26	30
		jluSi3; daf-2b(jlu1); unc-31(e928)	22	142(8)	ns				3	64.583	48	72.917	48				16	12	23	20
	Trial 2	jluSi3	16	142(8)					4	84.783	46	57.447	47				11	8	32	23
	(Fig S8)	jluSi3; daf-2(jlu1)	16	137(13)	0.0088				5	65.957	47	48.98	49				8	11	25	19
		jluSi3; unc-31(e928)	19	149(1)					6	69.565	46	71.739	46				12	10	26	17
		jluSi3; daf-2b(jlu1); unc-31(e928)	21	148(2)	ns				7	64.583	48	61.364	44				19	8	13	15
	Trial 3	jluSi3	15	144(6)					8	56.25	48	76.596	47				16	13	21	22
	(Fig S8)	jluSi3; daf-2(jlu1)	15	144(6)	ns				9	69.565	46	68.085	47				13	20	25	13
		jluSi3; unc-31(e928)	21	143(7)					10	75	48	72.727	44				14	10	19	16
		jluSi3; daf-2b(jlu1); unc-31(e928)	19	148(2)	0.0078				Mean	69.4452		67.7328					13	12	18	17
									SD	7.57728		9.22794					16	12	20	25
												p=ns vs jluSi3; unc-31(e928)					10	15	22	22
																	11	21	18	25
										jluSi3; unc-31(e928)		jluSi3; daf-2b(jlu1); unc-31(e928)					11	14	30	22
									Bio Rep	% Dauer	n	% Dauer	n				16	12	15	27
								Trial 2	1	55.102	49	80.435	46				11	14	21	22
									2	53.191	47	74.468	47				14	21	23	15
									3	85.417	48	76.596	47				17	12	26	16
									4	75	48	62.5	48				16	20	16	17
									5	54.167	48	85.714	49			Mean	13.6	13.65	21.7	20.45
									6	65.306	49	73.469	49			SD	2.83586	4.10744	5.08972	4.67327
									7	75	48	71.739	46						p<0.0001 vs jluSi3
									8	75.51	49	76.087	46
									9	63.265	49	60	45				Number of eggs in uterus
									10	60.417	48	64	50				jluSi3	jluSi3; daf-2(jlu1)	jluSi3; unc-31(e928)	jluSi3; daf-2(jlu1); unc-31(e928)
									Mean	66.2375		72.5008				Trial 2	8	13	22	22
									SD	11.0095		8.17251					12	8	27	20
												p=ns vs jluSi3; unc-31(e928)					9	13	13	22
																	14	9	29	30
										jluSi3; unc-31(e928)		jluSi3; daf-2b(jlu1); unc-31(e928)					17	14	26	29
									Bio Rep	% Dauer	n	% Dauer	n				10	18	19	23
								Trial 3	1	87.5	48	71.429	49				10	10	28	28
									2	85.106	47	83.673	49				11	15	29	29
									3	89.362	47	95.556	45				12	11	23	28
									4	86.957	46	75.51	49				7	16	25	26
									5	82.222	45	83.673	49				9	15	23	22
									6	76.087	46	89.583	48				16	12	21	17
									7	70.833	48	85.106	47				12	16	26	24
									8	73.171	41	71.429	49				8	20	20	22
									9	75.51	49	78.723	47				12	16	22	31
									10	77.273	44	81.395	43				13	9	30	17
									Mean	80.4021		81.6077					15	11	20	17
									SD	6.6271		7.68614					7	14	29	30
												p=ns vs jluSi3; unc-31(e928)					11	18	28	31
																	8	9	26	29
																Mean	11.05	13.35	24.3	24.85
																SD	2.92853	3.43779	4.35407	4.84795
																			p<0.0001 vs jluSi3
																	Number of eggs in uterus
																	jluSi3	jluSi3; daf-2(jlu1)	jluSi3; unc-31(e928)	jluSi3; daf-2(jlu1); unc-31(e928)
																Trial 3	12	20	30	26
																	13	15	28	23
																	14	15	19	30
																	19	12	25	25
																	8	8	13	29
																	9	13	21	23
																	9	11	29	29
																	7	11	23	23
																	12	11	22	29
																	20	8	31	32
																	14	16	28	21
																	8	13	21	28
																	6	14	18	29
																	14	9	17	33
																	14	12	23	26
																	12	12	21	21
																	12	12	33	30
																	15	14	18	30
																	10	10	30	29
																	15	10	16	30
																Mean	12.15	12.3	23.3	27.3
																SD	3.71731	2.88554	5.68562	3.57035
																			p<0.0001 vs jluSi3	p<0.01 vs jluSi3; unc-31(e928)

## Sheet: Figure 10
	Figure 10. DAF-2A trafficking is not affected by DAF-2B::KDEL
	Figure 10B. Colocalization scores for DAF-2B::mScarlet and DAF-2B::mScarlet::KDEL with an ER GFP marker													Figure 10D. Effect of DAF-2B::KDEL on colocalization scores for DAF-2A/C::AID::mNeonGreen with an ER mScarlet marker
		Colocalization score				Colocalization score				Colocalization score					Colocalization score
		DAF-2B::mScarlet	DAF-2B::mScarlet::KDEL			DAF-2B::mScarlet	DAF-2B::mScarlet::KDEL			DAF-2B::mScarlet	DAF-2B::mScarlet::KDEL				DAF-2B	DAF-2B::KDEL
	Trial 1	1	2		Trial 2	0	2		Trial 3	0	3			Trial 1	1	1
		2	2			1	1			0	2				0	0
		1	2			1	1			1	2				0	0
		0	3			0	3			0	1				1	1
		0	1			0	2			1	3				1	0
		2	2			1	1			0	3				0	0
		0	3			0	3			1	1				0	1
		0	2			0	1			1	3				0	1
		0	3			0	1			1	1				0	0
		0	1			0	1			1	2				1	0
		1	3			2	2			1	1			Trial 2	1	1
		0	3			2	2			0	1				1	0
		1	3			3	2			1	1				1	1
		1	1			2	3			1	1				1	0
		1	2			1	2			1	3				1	0
		2	3			0				1	2				0	1
		1				0				1	2				1	1
		2				1				2	1				1	0
		3				0				1	1				1	0
		1				2				0					0
		1				1				0				Trial 3	1	0
		0				0			Mean	0.714286	1.78947				1	0
		1				0			SD	0.560612	0.854982				1	0
		0				0					p<0.0001 vs DAF-2B::mScarlet				0	0
		0				0									0	0
		2			Mean	0.68	1.8								1	0
	Mean	0.884615	2.25		SD	0.9	0.774597								1	1
	SD	0.863802	0.774597				p<0.001 vs DAF-2B::mScarlet								0	0
			p<0.0001 vs DAF-2B::mScarlet												0	0
															0	1
														Mean	0.566667	0.344828
														SD	0.504007	0.483725
																ns vs DAF-2B

## Sheet: Figure 11
	Figure 11. Functional loss of DAF-2B by ER retention promotes IIS
	Fig 11A & Fig S8. Effect of daf-2b::kdel on lifespan in unc-31(e928)						Fig 11B. Effect of daf-2b::kdel on dauer formation in unc-31(e928)							Fig 11C. Effect of daf-2b::kdel on egg retention in unc-31(e928)						Fig 11D. Effect of DAF-28 OE on dauer entry in unc-31(e928)									Fig 11E. Effect of ins-18 deletion on dauer entry in unc-31(e928)							Fig 11F. Effect of ins-18 deletion and daf-2b::kdel on dauer entry in unc-31(e928)
		Genotype	Median Survival	Deaths (censored)	p value				unc-31(e928)		daf-2(jlu44); unc-31(e928)				Number of eggs in uterus							unc-31(e928)		unc-31(e928); DAF-28 OE							unc-31(e928)		ins-18(ok1672); unc-31(e928)					unc-31(e928)		ins-18(ok1672); unc-31(e928)		daf-2(jlu44); unc-31(e928)		ins-18(ok1672); daf-2(jlu44); unc-31(e928)
	Trial 1	N2	15	161(19)				Bio Rep	% Dauer	n	% Dauer	n			N2	daf-2(jlu44)	unc-31(e928)	daf-2(jlu44); unc-31(e928)			Bio Rep	% Dauer	n	Transgene	% Dauer	n				Bio Rep	% Dauer	n	% Dauer	n			Bio Rep	% Dauer	n	% Dauer	n	% Dauer	n	% Dauer	n
	(Fig S8)	daf-2(jlu44)	12	165(15)	0.002		Trial 1	1	34.2105	38	24	25		Trial 1	11	13	33	26		Trial 1	1	91.3534	266	jluEx239	20.6897	87			Trial 1	1	73.5294	68	36.3636	110		Trial 1	1	39.62	106	37.7	61	38.03	71	29.31	58
		unc-31(e928)	19	171(9)				2	31.3725	51	26.6667	30			15	20	36	19			2	84.3373	166		17.9487	39				2	55.914	93	40.2439	82			2	77.67	103	44.9	49	52.13	94	22.95	61
		daf-2(jlu44); unc-31(e928)	15	169(11)	0.009			3	24.1379	29	7.5	40			18	14	31	24			3	86.1789	123		13.6364	44				3	70.9402	117	61.9048	105			3	81.48	81	38.89	54	32.47	77	40.38	52
	Trial 2	N2	12	165(15)				4	28.5714	35	22.7273	44			13	11	30	24			4	81.295	139		16.9492	59				4	77.9528	127	58.75	80			4	77.92	77	36.99	73	39.71	68	37.1	62
	(Fig 11A)	daf-2(jlu44)	12	177(3)	0.002			5	55.3191	47	21.2766	47			17	14	27	22			5	90.9091	77	jluEx240	7.89474	38				5	74.3802	121	55.6818	88			5	75.53	94	48.08	52	58.1	105	17.02	47
		unc-31(e928)	22	144(6)				6	44	50	27.6596	47			18	11	28	28			6	82.716	162		10.3448	29				6	65.8537	123	51.5464	97			6	77.22	79	35.94	64	44.93	69	26.09	46
		daf-2(jlu44); unc-31(e928)	16	178(2)	<0.0001			7	59.2593	54	24	50			18	21	36	27			7	87.3563	174		5	40				7	75.5102	147	55.8824	102			7	76.83	82	56.1	41	52.11	71	25	60
	Trial 3	N2	14	161(19)				8	43.6364	55	35.8974	39			11	22	38	29			8	85.2792	197		2.94118	34				8	76.9841	126	73.8095	84			8	79.05	105	56.92	65	46.77	62	18	50
	(Fig S8)	daf-2(jlu44)	14	161(19)	ns			9	38.7097	62	18.6047	43			19	13	30	23			9	85.8209	134							9	74.1667	120	51.5789	95			9	87.06	85	42.31	52	52.24	67	20.37	54
		unc-31(e928)	21	136(14)				10	39.1304	46	40.625	32			16	16	27	23			10	82.6923	156							10	71.0145	138	64	125			10	86.6	97	42.03	69	54.46	101	6.52	46
		daf-2(jlu44); unc-31(e928)	16	165(15)	<0.0001			Mean	39.8347		24.8957				15	25	29	22			11	84.3137	153							Mean	71.6246		54.9761				Mean	75.898		43.986		47.095		24.274
								SD	11.191		9.07265				15	17	30	31			12	87.2483	149							SD	6.51936		10.9872				SD	13.3595		7.58239		8.21734		9.87296
											p=0<0.01 vs unc-31(e928)				19	19	30	21			Mean	85.7917			11.9256								p<0.001 vs unc-31(e928)							p<0.0001		p<0.0001		p<0.0001		vs unc-31(e928)
															19	14	35	22			SD	3.0997			6.42185																	ns		p<0.001		vs ins-18(ok1672); unc-31(e928)
									unc-31(e928)		daf-2(jlu44); unc-31(e928)				19	13	44	43							p<0.0001 vs unc-31(e928)						unc-31(e928)		ins-18(ok1672); unc-31(e928)											p<0.0001		vs daf-2(jlu44); unc-31(e928)
								Bio Rep	% Dauer	n	% Dauer	n			9	12	21	20												Bio Rep	% Dauer	n	% Dauer	n
							Trial 2	1	48.4848	99	25.3012	83			15	18	24	22				unc-31(e928)		unc-31(e928); DAF-28 OE					Trial 2	1	74.6269	134	62.8378	148				unc-31(e928)		ins-18(ok1672); unc-31(e928)		daf-2(jlu44); unc-31(e928)		ins-18(ok1672); daf-2(jlu44); unc-31(e928)
								2	28.5714	42	43.9024	41			16	12	28	26			Bio Rep	% Dauer	n	Transgene	% Dauer	n				2	82.4324	148	64.4068	118			Bio Rep	% Dauer	n	% Dauer	n	% Dauer	n	% Dauer	n
								3	27.5862	58	24.3243	37				10	34	24		Trial 2	1	76.7857	112	jluEx239	3.1746	63				3	81.8898	127	54.2169	166		Trial 2	1	67.53	77	56.1	41	30.61	49	36.84	38
								4	55.7692	52	50	30				12	22	21			2	73.1707	123		1.36986	73				4	84.2105	133	44.898	98			2	83.67	49	34.29	35	33.33	51	24	25
								5	37.5	40	40	30		Mean	15.7222	15.35	30.65	24.85			3	72	125		0	67				5	76.3441	93	70.1149	87			3	68.92	74	32.56	43	51.11	45	20.93	43
								6	64.4444	45	37.8378	37		SD	3.06413	4.2087	5.53719	5.28429			4	67.1141	149		2.43902	82				6	91.9118	136	48.0663	181			4	66.67	57	37.31	67	28.07	57	17.24	29
								7	65.9574	47	26.4706	34					p<0.0001 vs N2	p<0.001 vs unc-31(e928)			5	54.2857	175	jluEx240	0	25				7	70	80	58.5859	99			5	71.43	49	41.18	34	29.03	31	10	40
								8	61.1111	36	3.84615	26									6	67.8788	165		0	45				8	78.6325	117	53.5211	71			6	59.74	77	40.82	49	23.26	43	21.43	14
								9	46.6667	30	16.6667	18			Number of eggs in uterus						7	66.0377	106		3.50877	57				9	85.1064	141	68.1034	116			7	67.44	43	45.65	46	32.26	62	12.9	31
								10	47.0588	34	18.75	16			Wild type control	daf-2b(Δ)	unc-31(e928)	daf-2b(Δ); unc-31(e928)			8	76.5766	111		0	33				10	73.0594	219	69.3548	124			8	62.5	56	15.38	39	30.16	63	7.84	51
								Mean	48.315		28.7099			Trial 2	16	15	23	22			9	70.8738	103							Mean	79.8214		59.4106				9	80	35	41.18	51	28.3	53	35.29	51
								SD	13.8704		14.1153				9	14	38	22			10	75	160							SD	6.55864		8.99006				10	62.34	77	63.64	55	46.27	67	16.28	43
											p<0.01 vs unc-31(e928)				15	13	39	25			11	87.5	128										p<0.0001 vs unc-31(e928)				Mean	69.024		40.811		33.24		20.275
															19	21	37	25			Mean	71.5657			1.31153												SD	7.63392		13.1157		8.65991		9.74825
									unc-31(e928)		daf-2(jlu44); unc-31(e928)				11	15	27	19			SD	8.26961			1.53316						unc-31(e928)		ins-18(ok1672); unc-31(e928)							p<0.0001		p<0.0001		p<0.0001		vs unc-31(e928)
								Bio Rep	% Dauer	n	% Dauer	n			12	14	30	26							p<0.0001 vs unc-31(e928)					Bio Rep	% Dauer	n	% Dauer	n								ns		p<0.001		vs ins-18(ok1672); unc-31(e928)
							Trial 3	1	45.098	102	44.9153	118			21	12	38	41											Trial 3	1	47.5	80	16.0839	143										p<0.05		vs daf-2(jlu44); unc-31(e928)
								2	59.1837	98	35.4545	110			12	14	28	29												2	56.1404	114	18.4211	152
								3	61	100	57.4468	94			11	13	24	25												3	39.2857	84	27.451	153				unc-31(e928)		ins-18(ok1672); unc-31(e928)		daf-2(jlu44); unc-31(e928)		ins-18(ok1672); daf-2(jlu44); unc-31(e928)
								4	50.5051	99	38.6792	106			9	16	21	23												4	53.0435	115	23.6364	110			Bio Rep	% Dauer	n	% Dauer	n	% Dauer	n	% Dauer	n
								5	51.8519	108	37.8151	119			20	12	35	28												5	42.5926	108	17.5258	97		Trial 3	1	75	28	22.73	44	51.72	29	10	10
								6	61	100	29.3578	109			7	18	28	29												6	57.7236	123	24.3243	148			2	51.72	29	45.1	51	56.67	30	20	45
								7	53.913	115	45.8333	96			15	20	25	24												7	45.5446	101	23.6364	110			3	52.63	19	35	40	36.84	38	22.86	35
								8	40.8696	115	32.967	91			15	12	35	25												8	54.8387	93	36.5079	126			4	78.75	80	31.67	60	42.5	40	33.33	36
								9	45.8824	85	34.3137	102			15	17	35	21												9	41.7266	139	26.3566	129			5	75	52	46.94	49	24	50	6.67	15
								10	52.5862	116	31.6327	98			14	15	26	28												10	38.835	103	25.5814	129			6	53.45	58	33.33	24	66.07	56	21.05	19
								Mean	52.189		38.8416				17	9	26	35												Mean	47.7231		23.9525				7	55	40	34.88	43	41.3	46	21.43	70
								SD	6.89973		8.44198				10	20	29	31												SD	7.20388		5.8922				8	75	28	25.58	43	31.82	44	23.81	21
											p<0.01 vs unc-31(e928)				14	16	37	25															p<0.0001 vs unc-31(e928)				9	75	24	62.5	32	53.19	94	8.2	61
															11	16	31	27																			10	74.19	31			29.82	57	28.57	14
														Mean	13.65	15.1	30.6	26.5																			Mean	66.574		37.5256		43.393		19.592
														SD	3.80132	3.04181	5.69764	5.01052																			SD	11.6023		12.2301		13.3259		8.77016
																	p<0.0001 vs N2	p<0.05 vs unc-31(e928)																						p<0.0001		p<0.001		p<0.0001		vs unc-31(e928)
																																										ns		p<0.05		vs ins-18(ok1672); unc-31(e928)
															Number of eggs in uterus																													p<0.001		vs daf-2(jlu44); unc-31(e928)
															Wild type control	daf-2b(Δ)	unc-31(e928)	daf-2b(Δ); unc-31(e928)
														Trial 3	17	10	33	20
															15	10	32	23
															12	14	26	17
															8	11	21	23
															13	15	28	25
															6	9	37	16
															9	17	25	21
															7	16	28	22
															10	13	41	28
															10	12	33	21
															11	12	29	14
															8	7	32	24
															11	7	24	24
															9	12	30	27
															14	11	24	21
															13	10	29	25
															8	13	25	21
															10	10	29	25
															14	15	33	19
															11	11	30	21
														Mean	10.8	11.75	29.45	21.85
														SD	2.8764	2.7314	4.75145	3.55816
																	p<0.0001 vs N2	p<0.0001 vs unc-31(e928)

[truncated: 7 more sheets: Figure S2, Figure S3, Figure S4, Figure S5, Figure S6, Fig S9, Figure S10]
